# Supplementary material for: Ethyl 2,6-bis­(4-chloro­phen­yl)-4-(4-fluoro­anilino)-1-(4-fluoro­phen­yl)-1,2,5,6-tetra­hydro­pyridine-3-carboxyl­ate
Source: Acta Crystallogr Sect E Struct Rep Online. 2013 Mar 9;69(Pt 4):o506–7. doi: 10.1107/S1600536813006090 (PMC3629536; doi:10.1107/S1600536813006090)
Supplement: Supplementary file 1 [file e-69-0o506-sup1.cif]

##############################################################################
#                                                                            #
# This CIF contains the data in a paper accepted for publication in          #
# Acta Crystallographica Section E. It conforms to the requirements of       #
# Notes for Authors for Acta Crystallographica Section E, and has been       #
# peer reviewed under the auspices of the IUCr Commission on Journals.       #
#                                                                            #
# Full details of the Crystallographic Information File format               #
# are given in the paper "The Crystallographic Information File (CIF):       #
# a New Standard Archive File for Crystallography" by S. R. Hall, F. H.      #
# Allen and I. D. Brown [Acta Cryst. (1991), A47, 655-685].                  #
#                                                                            #
# The current version of the core CIF dictionary is obtainable from          #
# ftp://ftp.iucr.org/pub/cif_core.dic.                                       #
#                                                                            #
# Software is freely available for graphical display of the structure(s)     #
# in this CIF. For information consult the CIF software page                 #
# http://www.iucr.org/resources/cif/software.                                #
#                                                                            #
# This file may be used for bona fide research purposes within the           #
# scientific community so long as proper attribution is given to the journal # 
# article from which it was obtained.                                        #
#                                                                            #
##############################################################################
data_I
_audit_creation_method     SHELXL-97
_chemical_name_systematic
;\
Ethyl 2,6-bis(4-chlorophenyl)-4-(4-fluoroanilino)-1-(4-fluorophenyl)-\
1,2,5,6-tetrahydropyridine-3-carboxylate
;
_chemical_name_common     ?
_chemical_formula_moiety     'C32 H26 Cl2 F2 N2 O2'
_chemical_formula_sum     'C32 H26 Cl2 F2 N2 O2'
_chemical_formula_iupac     'C32 H26 Cl2 F2 N2 O2'
_chemical_formula_weight     579.45
_chemical_melting_point     ?
_symmetry_cell_setting     triclinic
_symmetry_space_group_name_H-M     'P -1'
_symmetry_space_group_name_Hall     '-P 1'
loop_
    _symmetry_equiv_pos_as_xyz
    'x, y, z'
    '-x, -y, -z'
_cell_length_a     10.3074(7)
_cell_length_b     10.7942(5)
_cell_length_c     13.9432(10)
_cell_angle_alpha     103.554(5)
_cell_angle_beta     106.487(6)
_cell_angle_gamma     96.846(5)
_cell_volume     1417.12(15)
_cell_formula_units_Z     2
_cell_measurement_reflns_used     3771
_cell_measurement_theta_min     3.4913
_cell_measurement_theta_max     29.0185
_cell_measurement_temperature     293(2)
_exptl_crystal_description     plate
_exptl_crystal_colour     white
_exptl_crystal_size_max     0.30
_exptl_crystal_size_mid     0.20
_exptl_crystal_size_min     0.15
_exptl_crystal_density_diffrn     1.358
_exptl_crystal_density_meas     ?
_exptl_crystal_density_method     'not measured'
_exptl_crystal_F_000     600
_exptl_absorpt_coefficient_mu     0.275
_exptl_absorpt_correction_type     multi-scan
_exptl_absorpt_process_details     '(CrysAlis PRO; Oxford Diffraction, 2010)'
_exptl_absorpt_correction_T_min     0.88085
_exptl_absorpt_correction_T_max     1.00000
_exptl_special_details
;
<i>CrysAlis PRO</i>, Oxford Diffraction Ltd., Version 1.171.34.40 (release
27--08-2010 CrysAlis171. NET) (compiled Aug 27 2010,11:50:40) Empirical
absorption correction using spherical harmonics, implemented in SCALE3 ABSPACK
scaling algorithm.
;
_diffrn_ambient_temperature     293(2)
_diffrn_radiation_type     MoK\a
_diffrn_radiation_wavelength     0.71073
_diffrn_radiation_source     'fine-focus sealed tube'
_diffrn_radiation_monochromator     graphite
_diffrn_measurement_device_type     'Oxford Diffraction Xcalibur Sapphire3'
_diffrn_measurement_method     'omega scans'
_diffrn_detector_area_resol_mean     16.1049
_diffrn_reflns_number     10718
_diffrn_reflns_av_R_equivalents     0.0574
_diffrn_reflns_av_sigmaI/netI     0.1308
_diffrn_reflns_theta_min     3.50
_diffrn_reflns_theta_max     25.50
_diffrn_reflns_theta_full     25.50
_diffrn_measured_fraction_theta_max     0.996
_diffrn_measured_fraction_theta_full     0.996
_diffrn_reflns_limit_h_min     -12
_diffrn_reflns_limit_h_max     12
_diffrn_reflns_limit_k_min     -13
_diffrn_reflns_limit_k_max     12
_diffrn_reflns_limit_l_min     -16
_diffrn_reflns_limit_l_max     16
_diffrn_standards_number     0
_diffrn_standards_interval_count     0
_diffrn_standards_interval_time     0
_diffrn_standards_decay_%     0
_refine_special_details
;
Refinement of <i>F</i>^2^ against ALL reflections. The weighted <i>R</i>-factor
<i>wR</i> and goodness of fit <i>S</i> are based on <i>F</i>^2^, conventional
<i>R</i>-factors <i>R</i> are based on <i>F</i>, with <i>F</i> set to zero for
negative <i>F</i>^2^. The threshold expression of <i>F</i>^2^ >
\s(<i>F</i>^2^) is used only for calculating <i>R</i>-factors(gt) <i>etc</i>.
and is not relevant to the choice of reflections for refinement.
<i>R</i>-factors based on <i>F</i>^2^ are statistically about twice as large
as those based on <i>F</i>, and <i>R</i>- factors based on ALL data will be
even larger.
;
_reflns_number_total     5248
_reflns_number_gt     2169
_reflns_threshold_expression     I>2sigma(I)
_refine_ls_structure_factor_coef     Fsqd
_refine_ls_matrix_type     full
_refine_ls_R_factor_all     0.1596
_refine_ls_R_factor_gt     0.0615
_refine_ls_wR_factor_gt     0.1003
_refine_ls_wR_factor_ref     0.1326
_refine_ls_goodness_of_fit_ref     0.933
_refine_ls_restrained_S_all     0.933
_refine_ls_number_reflns     5248
_refine_ls_number_parameters     363
_refine_ls_number_restraints     0
_refine_ls_hydrogen_treatment     constr
_refine_ls_weighting_scheme     calc
_refine_ls_weighting_details
         'calc w=1/[\s^2^(Fo^2^)+(0.0290P)^2^+0.0000P] where P=(Fo^2^+2Fc^2^)/3'
_atom_sites_solution_hydrogens     geom
_atom_sites_solution_primary     direct
_atom_sites_solution_secondary     difmap
_refine_ls_shift/su_max     0.001
_refine_ls_shift/su_mean     0.000
_refine_diff_density_max     0.277
_refine_diff_density_min     -0.260
_refine_ls_extinction_method     'SHELXL97 (Sheldrick, 2008)'
_refine_ls_extinction_coef     0.0046(8)
_refine_ls_extinction_expression
                                  'Fc^*^=kFc[1+0.001xFc^2^\l^3^/sin(2\q)]^-1/4^'
loop_
    _atom_type_symbol
    _atom_type_description
    _atom_type_scat_dispersion_real
    _atom_type_scat_dispersion_imag
    _atom_type_scat_source
    'C' 'C' 0.0033 0.0016
                         'International Tables Vol C Tables 4.2.6.8 and 6.1.1.4'
    'H' 'H' 0.0000 0.0000
                         'International Tables Vol C Tables 4.2.6.8 and 6.1.1.4'
    'N' 'N' 0.0061 0.0033
                         'International Tables Vol C Tables 4.2.6.8 and 6.1.1.4'
    'O' 'O' 0.0106 0.0060
                         'International Tables Vol C Tables 4.2.6.8 and 6.1.1.4'
    'F' 'F' 0.0171 0.0103
                         'International Tables Vol C Tables 4.2.6.8 and 6.1.1.4'
    'Cl' 'Cl' 0.1484 0.1585
                         'International Tables Vol C Tables 4.2.6.8 and 6.1.1.4'
_computing_data_collection     'CrysAlis PRO (Oxford Diffraction, 2010)'
_computing_cell_refinement     'CrysAlis PRO (Oxford Diffraction, 2010)'
_computing_data_reduction     'CrysAlis PRO (Oxford Diffraction, 2010)'
_computing_structure_solution     'SHELXS97 (Sheldrick, 2008)'
_computing_structure_refinement     'SHELXL97 (Sheldrick, 2008)'
_computing_molecular_graphics     'ORTEP-3 for Windows (Farrugia, 2012)'
_computing_publication_material     'PLATON (Spek, 2009)'
loop_
    _atom_site_type_symbol
    _atom_site_label
    _atom_site_fract_x
    _atom_site_fract_y
    _atom_site_fract_z
    _atom_site_U_iso_or_equiv
    _atom_site_adp_type
    _atom_site_calc_flag
    _atom_site_refinement_flags
    _atom_site_occupancy
    _atom_site_symmetry_multiplicity
    _atom_site_disorder_assembly
    _atom_site_disorder_group
    Cl Cl1 0.08233(15) 0.65481(11) 0.39945(11) 0.1144(6) Uani d . 1 1 . .
    Cl Cl2 0.37360(13) -0.49679(12) 0.06250(10) 0.0983(5) Uani d . 1 1 . .
    F F1 0.7899(3) 0.5548(3) 0.2179(2) 0.1196(11) Uani d . 1 1 . .
    F F2 -0.4881(2) -0.1674(2) 0.0483(2) 0.0936(9) Uani d . 1 1 . .
    O O1 0.4233(3) 0.1728(3) 0.5195(2) 0.0778(9) Uani d . 1 1 . .
    O O2 0.2475(3) 0.0078(3) 0.4821(2) 0.0726(9) Uani d . 1 1 . .
    N N1 0.0762(3) 0.0160(2) 0.1940(2) 0.0424(7) Uani d . 1 1 . .
    N N2 0.4685(3) 0.2445(3) 0.3589(2) 0.0608(9) Uani d . 1 1 . .
    H H2 0.4906 0.2599 0.4255 0.073 Uiso calc R 1 1 . .
    C C2 0.1699(3) -0.0372(3) 0.2673(2) 0.0421(9) Uani d . 1 1 . .
    H H2A 0.1179 -0.0684 0.3088 0.051 Uiso calc R 1 1 . .
    C C3 0.2907(4) 0.0690(3) 0.3426(3) 0.0466(10) Uani d . 1 1 . .
    C C4 0.3580(4) 0.1479(3) 0.3018(3) 0.0436(9) Uani d . 1 1 . .
    C C5 0.2907(4) 0.1349(3) 0.1887(3) 0.0517(10) Uani d . 1 1 . .
    H H5A 0.3069 0.0570 0.1464 0.062 Uiso calc R 1 1 . .
    H H5B 0.3297 0.2092 0.1708 0.062 Uiso calc R 1 1 . .
    C C6 0.1341(4) 0.1273(3) 0.1672(3) 0.0451(10) Uani d . 1 1 . .
    H H6 0.0910 0.1136 0.0922 0.054 Uiso calc R 1 1 . .
    C C7 0.3280(4) 0.0887(4) 0.4538(3) 0.0576(11) Uani d . 1 1 . .
    C C8 0.2793(6) 0.0239(5) 0.5942(3) 0.117(2) Uani d . 1 1 . .
    H H8A 0.3724 0.0107 0.6229 0.141 Uiso calc R 1 1 . .
    H H8B 0.2752 0.1117 0.6288 0.141 Uiso calc R 1 1 . .
    C C9 0.1875(6) -0.0635(5) 0.6127(4) 0.133(2) Uani d . 1 1 . .
    H H9A 0.0965 -0.0453 0.5901 0.200 Uiso calc R 1 1 . .
    H H9B 0.2143 -0.0559 0.6860 0.200 Uiso calc R 1 1 . .
    H H9C 0.1874 -0.1502 0.5750 0.200 Uiso calc R 1 1 . .
    C C10 0.2196(3) -0.1527(3) 0.2129(3) 0.0431(9) Uani d . 1 1 . .
    C C11 0.3258(4) -0.1993(3) 0.2690(3) 0.0543(11) Uani d . 1 1 . .
    H H11 0.3661 -0.1589 0.3400 0.065 Uiso calc R 1 1 . .
    C C12 0.3748(4) -0.3026(4) 0.2244(3) 0.0618(12) Uani d . 1 1 . .
    H H12 0.4473 -0.3311 0.2645 0.074 Uiso calc R 1 1 . .
    C C13 0.3155(4) -0.3634(3) 0.1200(3) 0.0593(11) Uani d . 1 1 . .
    C C14 0.2075(4) -0.3228(4) 0.0607(3) 0.0593(11) Uani d . 1 1 . .
    H H14 0.1665 -0.3651 -0.0099 0.071 Uiso calc R 1 1 . .
    C C15 0.1605(4) -0.2175(3) 0.1079(3) 0.0501(10) Uani d . 1 1 . .
    H H15 0.0873 -0.1896 0.0679 0.060 Uiso calc R 1 1 . .
    C C16 -0.0649(4) -0.0309(3) 0.1574(2) 0.0378(9) Uani d . 1 1 . .
    C C17 -0.1231(4) -0.1478(3) 0.1688(3) 0.0465(10) Uani d . 1 1 . .
    H H17 -0.0655 -0.1967 0.2009 0.056 Uiso calc R 1 1 . .
    C C18 -0.2644(4) -0.1928(3) 0.1334(3) 0.0536(10) Uani d . 1 1 . .
    H H18 -0.3017 -0.2696 0.1436 0.064 Uiso calc R 1 1 . .
    C C19 -0.3481(4) -0.1232(4) 0.0837(3) 0.0565(11) Uani d . 1 1 . .
    C C20 -0.2965(4) -0.0084(4) 0.0697(3) 0.0510(10) Uani d . 1 1 . .
    H H20 -0.3557 0.0384 0.0365 0.061 Uiso calc R 1 1 . .
    C C21 -0.1567(4) 0.0368(3) 0.1052(2) 0.0414(9) Uani d . 1 1 . .
    H H21 -0.1215 0.1140 0.0945 0.050 Uiso calc R 1 1 . .
    C C22 0.1100(4) 0.2574(3) 0.2241(3) 0.0455(9) Uani d . 1 1 . .
    C C23 0.0850(4) 0.2775(4) 0.3179(3) 0.0568(11) Uani d . 1 1 . .
    H H23 0.0746 0.2077 0.3453 0.068 Uiso calc R 1 1 . .
    C C24 0.0751(4) 0.3986(4) 0.3724(3) 0.0686(13) Uani d . 1 1 . .
    H H24 0.0604 0.4109 0.4365 0.082 Uiso calc R 1 1 . .
    C C25 0.0871(4) 0.4993(4) 0.3305(4) 0.0681(13) Uani d . 1 1 . .
    C C26 0.1069(4) 0.4825(4) 0.2349(4) 0.0714(13) Uani d . 1 1 . .
    H H26 0.1126 0.5518 0.2062 0.086 Uiso calc R 1 1 . .
    C C27 0.1183(4) 0.3608(3) 0.1825(3) 0.0593(11) Uani d . 1 1 . .
    H H27 0.1317 0.3484 0.1180 0.071 Uiso calc R 1 1 . .
    C C28 0.5515(4) 0.3228(4) 0.3226(3) 0.0526(10) Uani d . 1 1 . .
    C C29 0.5940(4) 0.4541(4) 0.3719(3) 0.0732(13) Uani d . 1 1 . .
    H H29 0.5665 0.4909 0.4283 0.088 Uiso calc R 1 1 . .
    C C30 0.6777(5) 0.5317(4) 0.3375(4) 0.0826(16) Uani d . 1 1 . .
    H H30 0.7090 0.6200 0.3715 0.099 Uiso calc R 1 1 . .
    C C31 0.7127(5) 0.4760(5) 0.2533(5) 0.0763(14) Uani d . 1 1 . .
    C C32 0.6739(4) 0.3486(5) 0.2043(4) 0.0796(14) Uani d . 1 1 . .
    H H32 0.7008 0.3133 0.1472 0.095 Uiso calc R 1 1 . .
    C C33 0.5942(4) 0.2713(4) 0.2393(3) 0.0679(12) Uani d . 1 1 . .
    H H33 0.5683 0.1824 0.2064 0.082 Uiso calc R 1 1 . .
loop_
    _atom_site_aniso_label
    _atom_site_aniso_U_11
    _atom_site_aniso_U_22
    _atom_site_aniso_U_33
    _atom_site_aniso_U_12
    _atom_site_aniso_U_13
    _atom_site_aniso_U_23
    Cl1 0.1493(13) 0.0584(8) 0.1198(12) 0.0113(8) 0.0527(10) -0.0108(7)
    Cl2 0.1033(10) 0.0923(9) 0.1124(10) 0.0470(8) 0.0568(8) 0.0128(7)
    F1 0.094(2) 0.123(2) 0.158(3) -0.0029(18) 0.0331(19) 0.092(2)
    F2 0.0473(16) 0.0999(19) 0.126(2) -0.0009(14) 0.0046(15) 0.0539(16)
    O1 0.080(2) 0.082(2) 0.0453(17) -0.0184(17) 0.0000(16) 0.0110(15)
    O2 0.094(2) 0.0760(19) 0.0384(16) -0.0104(17) 0.0182(16) 0.0153(14)
    N1 0.0394(19) 0.0418(17) 0.0472(19) 0.0047(15) 0.0096(15) 0.0216(14)
    N2 0.059(2) 0.068(2) 0.0428(19) -0.0132(19) 0.0114(17) 0.0100(16)
    C2 0.041(2) 0.050(2) 0.038(2) 0.0097(18) 0.0127(17) 0.0156(16)
    C3 0.048(2) 0.056(2) 0.034(2) 0.008(2) 0.0128(18) 0.0104(17)
    C4 0.042(2) 0.056(2) 0.033(2) 0.0074(19) 0.0128(18) 0.0122(17)
    C5 0.054(3) 0.060(2) 0.045(2) 0.010(2) 0.0209(19) 0.0164(18)
    C6 0.048(2) 0.051(2) 0.036(2) 0.0056(19) 0.0142(18) 0.0134(17)
    C7 0.066(3) 0.061(3) 0.049(3) 0.010(2) 0.019(2) 0.019(2)
    C8 0.174(6) 0.116(4) 0.035(3) -0.050(4) 0.028(3) 0.017(3)
    C9 0.223(7) 0.105(4) 0.069(4) -0.015(4) 0.070(4) 0.014(3)
    C10 0.039(2) 0.047(2) 0.041(2) 0.0086(18) 0.0096(18) 0.0126(17)
    C11 0.055(3) 0.051(2) 0.051(2) 0.021(2) 0.008(2) 0.0102(19)
    C12 0.047(3) 0.065(3) 0.071(3) 0.022(2) 0.010(2) 0.020(2)
    C13 0.060(3) 0.059(3) 0.072(3) 0.023(2) 0.038(2) 0.015(2)
    C14 0.061(3) 0.069(3) 0.047(2) 0.012(2) 0.024(2) 0.007(2)
    C15 0.047(2) 0.058(2) 0.050(2) 0.014(2) 0.0183(19) 0.0178(19)
    C16 0.045(2) 0.0358(19) 0.0293(19) 0.0044(18) 0.0107(17) 0.0060(15)
    C17 0.043(2) 0.043(2) 0.051(2) 0.0158(19) 0.0120(19) 0.0102(17)
    C18 0.058(3) 0.048(2) 0.053(2) 0.004(2) 0.012(2) 0.0206(18)
    C19 0.038(3) 0.066(3) 0.056(3) 0.003(2) 0.005(2) 0.015(2)
    C20 0.047(3) 0.059(3) 0.046(2) 0.014(2) 0.007(2) 0.0209(19)
    C21 0.045(2) 0.039(2) 0.041(2) 0.0075(18) 0.0148(18) 0.0139(16)
    C22 0.048(2) 0.044(2) 0.048(2) 0.0048(18) 0.0212(19) 0.0164(18)
    C23 0.064(3) 0.059(3) 0.055(3) 0.010(2) 0.024(2) 0.024(2)
    C24 0.092(4) 0.066(3) 0.049(3) 0.019(3) 0.028(2) 0.010(2)
    C25 0.077(3) 0.048(3) 0.071(3) 0.003(2) 0.025(3) 0.003(2)
    C26 0.076(3) 0.052(3) 0.092(4) 0.003(2) 0.035(3) 0.026(2)
    C27 0.071(3) 0.048(2) 0.061(3) 0.001(2) 0.029(2) 0.016(2)
    C28 0.043(2) 0.054(3) 0.061(3) 0.007(2) 0.015(2) 0.019(2)
    C29 0.068(3) 0.059(3) 0.084(3) 0.008(3) 0.024(3) 0.007(2)
    C30 0.074(4) 0.052(3) 0.104(4) -0.004(3) 0.014(3) 0.017(3)
    C31 0.058(3) 0.075(4) 0.108(4) 0.005(3) 0.022(3) 0.058(3)
    C32 0.068(3) 0.075(3) 0.101(4) 0.005(3) 0.038(3) 0.026(3)
    C33 0.065(3) 0.057(3) 0.092(4) 0.004(2) 0.043(3) 0.022(2)
_geom_special_details
;
All e.s.d.'s (except the e.s.d. in the dihedral angle between two l.s. planes)
are estimated using the full covariance matrix. The cell e.s.d.'s are taken
into account individually in the estimation of e.s.d.'s in distances, angles
and torsion angles; correlations between e.s.d.'s in cell parameters are only
used when they are defined by crystal symmetry. An approximate (isotropic)
treatment of cell e.s.d.'s is used for estimating e.s.d.'s involving l.s.
planes.
;
loop_
    _geom_bond_atom_site_label_1
    _geom_bond_atom_site_label_2
    _geom_bond_site_symmetry_2
    _geom_bond_distance
    _geom_bond_publ_flag
    Cl1 C25 . 1.742(4) ?
    Cl2 C13 . 1.735(3) ?
    F1 C31 . 1.364(5) ?
    F2 C19 . 1.369(4) ?
    O1 C7 . 1.230(4) ?
    O2 C7 . 1.335(5) ?
    O2 C8 . 1.466(5) ?
    N1 C16 . 1.384(4) ?
    N1 C6 . 1.450(4) ?
    N1 C2 . 1.468(4) ?
    N2 C4 . 1.353(4) ?
    N2 C28 . 1.406(5) ?
    N2 H2 . 0.8600 ?
    C2 C3 . 1.523(4) ?
    C2 C10 . 1.524(4) ?
    C2 H2A . 0.9800 ?
    C3 C4 . 1.356(5) ?
    C3 C7 . 1.444(5) ?
    C4 C5 . 1.497(4) ?
    C5 C6 . 1.545(4) ?
    C5 H5A . 0.9700 ?
    C5 H5B . 0.9700 ?
    C6 C22 . 1.529(4) ?
    C6 H6 . 0.9800 ?
    C8 C9 . 1.376(6) ?
    C8 H8A . 0.9700 ?
    C8 H8B . 0.9700 ?
    C9 H9A . 0.9600 ?
    C9 H9B . 0.9600 ?
    C9 H9C . 0.9600 ?
    C10 C11 . 1.376(4) ?
    C10 C15 . 1.385(4) ?
    C11 C12 . 1.368(4) ?
    C11 H11 . 0.9300 ?
    C12 C13 . 1.369(5) ?
    C12 H12 . 0.9300 ?
    C13 C14 . 1.371(5) ?
    C14 C15 . 1.386(4) ?
    C14 H14 . 0.9300 ?
    C15 H15 . 0.9300 ?
    C16 C17 . 1.395(4) ?
    C16 C21 . 1.407(4) ?
    C17 C18 . 1.383(4) ?
    C17 H17 . 0.9300 ?
    C18 C19 . 1.359(4) ?
    C18 H18 . 0.9300 ?
    C19 C20 . 1.368(5) ?
    C20 C21 . 1.369(4) ?
    C20 H20 . 0.9300 ?
    C21 H21 . 0.9300 ?
    C22 C23 . 1.377(5) ?
    C22 C27 . 1.377(5) ?
    C23 C24 . 1.381(4) ?
    C23 H23 . 0.9300 ?
    C24 C25 . 1.358(5) ?
    C24 H24 . 0.9300 ?
    C25 C26 . 1.379(5) ?
    C26 C27 . 1.382(4) ?
    C26 H26 . 0.9300 ?
    C27 H27 . 0.9300 ?
    C28 C29 . 1.377(5) ?
    C28 C33 . 1.378(5) ?
    C29 C30 . 1.388(6) ?
    C29 H29 . 0.9300 ?
    C30 C31 . 1.353(6) ?
    C30 H30 . 0.9300 ?
    C31 C32 . 1.338(5) ?
    C32 C33 . 1.366(5) ?
    C32 H32 . 0.9300 ?
    C33 H33 . 0.9300 ?
loop_
    _geom_angle_atom_site_label_1
    _geom_angle_atom_site_label_2
    _geom_angle_atom_site_label_3
    _geom_angle_site_symmetry_1
    _geom_angle_site_symmetry_3
    _geom_angle
    _geom_angle_publ_flag
    C7 O2 C8 . . 116.7(3) ?
    C16 N1 C6 . . 120.2(3) ?
    C16 N1 C2 . . 121.6(3) ?
    C6 N1 C2 . . 118.1(3) ?
    C4 N2 C28 . . 127.9(3) ?
    C4 N2 H2 . . 116.0 ?
    C28 N2 H2 . . 116.0 ?
    N1 C2 C3 . . 110.7(3) ?
    N1 C2 C10 . . 112.9(3) ?
    C3 C2 C10 . . 111.4(3) ?
    N1 C2 H2A . . 107.2 ?
    C3 C2 H2A . . 107.2 ?
    C10 C2 H2A . . 107.2 ?
    C4 C3 C7 . . 121.2(3) ?
    C4 C3 C2 . . 117.7(3) ?
    C7 C3 C2 . . 121.1(4) ?
    N2 C4 C3 . . 124.2(3) ?
    N2 C4 C5 . . 119.8(3) ?
    C3 C4 C5 . . 115.5(3) ?
    C4 C5 C6 . . 108.9(3) ?
    C4 C5 H5A . . 109.9 ?
    C6 C5 H5A . . 109.9 ?
    C4 C5 H5B . . 109.9 ?
    C6 C5 H5B . . 109.9 ?
    H5A C5 H5B . . 108.3 ?
    N1 C6 C22 . . 114.4(3) ?
    N1 C6 C5 . . 109.7(3) ?
    C22 C6 C5 . . 109.1(3) ?
    N1 C6 H6 . . 107.8 ?
    C22 C6 H6 . . 107.8 ?
    C5 C6 H6 . . 107.8 ?
    O1 C7 O2 . . 121.0(4) ?
    O1 C7 C3 . . 124.9(4) ?
    O2 C7 C3 . . 114.1(4) ?
    C9 C8 O2 . . 110.8(4) ?
    C9 C8 H8A . . 109.5 ?
    O2 C8 H8A . . 109.5 ?
    C9 C8 H8B . . 109.5 ?
    O2 C8 H8B . . 109.5 ?
    H8A C8 H8B . . 108.1 ?
    C8 C9 H9A . . 109.5 ?
    C8 C9 H9B . . 109.5 ?
    H9A C9 H9B . . 109.5 ?
    C8 C9 H9C . . 109.5 ?
    H9A C9 H9C . . 109.5 ?
    H9B C9 H9C . . 109.5 ?
    C11 C10 C15 . . 116.8(3) ?
    C11 C10 C2 . . 120.1(3) ?
    C15 C10 C2 . . 123.1(3) ?
    C12 C11 C10 . . 122.7(3) ?
    C12 C11 H11 . . 118.7 ?
    C10 C11 H11 . . 118.7 ?
    C11 C12 C13 . . 119.1(3) ?
    C11 C12 H12 . . 120.4 ?
    C13 C12 H12 . . 120.4 ?
    C12 C13 C14 . . 120.7(3) ?
    C12 C13 Cl2 . . 119.9(3) ?
    C14 C13 Cl2 . . 119.4(3) ?
    C13 C14 C15 . . 118.9(3) ?
    C13 C14 H14 . . 120.6 ?
    C15 C14 H14 . . 120.6 ?
    C10 C15 C14 . . 121.7(3) ?
    C10 C15 H15 . . 119.1 ?
    C14 C15 H15 . . 119.1 ?
    N1 C16 C17 . . 121.9(3) ?
    N1 C16 C21 . . 121.3(3) ?
    C17 C16 C21 . . 116.8(3) ?
    C18 C17 C16 . . 121.5(3) ?
    C18 C17 H17 . . 119.3 ?
    C16 C17 H17 . . 119.3 ?
    C19 C18 C17 . . 119.1(4) ?
    C19 C18 H18 . . 120.5 ?
    C17 C18 H18 . . 120.5 ?
    C18 C19 C20 . . 121.8(4) ?
    C18 C19 F2 . . 119.4(4) ?
    C20 C19 F2 . . 118.8(3) ?
    C19 C20 C21 . . 119.2(3) ?
    C19 C20 H20 . . 120.4 ?
    C21 C20 H20 . . 120.4 ?
    C20 C21 C16 . . 121.6(3) ?
    C20 C21 H21 . . 119.2 ?
    C16 C21 H21 . . 119.2 ?
    C23 C22 C27 . . 118.1(3) ?
    C23 C22 C6 . . 122.6(3) ?
    C27 C22 C6 . . 119.2(3) ?
    C22 C23 C24 . . 121.8(4) ?
    C22 C23 H23 . . 119.1 ?
    C24 C23 H23 . . 119.1 ?
    C25 C24 C23 . . 118.7(4) ?
    C25 C24 H24 . . 120.7 ?
    C23 C24 H24 . . 120.7 ?
    C24 C25 C26 . . 121.5(4) ?
    C24 C25 Cl1 . . 120.0(4) ?
    C26 C25 Cl1 . . 118.5(4) ?
    C25 C26 C27 . . 118.7(4) ?
    C25 C26 H26 . . 120.7 ?
    C27 C26 H26 . . 120.7 ?
    C22 C27 C26 . . 121.2(4) ?
    C22 C27 H27 . . 119.4 ?
    C26 C27 H27 . . 119.4 ?
    C29 C28 C33 . . 118.5(4) ?
    C29 C28 N2 . . 119.9(4) ?
    C33 C28 N2 . . 121.6(4) ?
    C28 C29 C30 . . 120.2(4) ?
    C28 C29 H29 . . 119.9 ?
    C30 C29 H29 . . 119.9 ?
    C31 C30 C29 . . 118.5(4) ?
    C31 C30 H30 . . 120.8 ?
    C29 C30 H30 . . 120.8 ?
    C32 C31 C30 . . 122.7(5) ?
    C32 C31 F1 . . 119.7(5) ?
    C30 C31 F1 . . 117.6(5) ?
    C31 C32 C33 . . 119.1(5) ?
    C31 C32 H32 . . 120.5 ?
    C33 C32 H32 . . 120.5 ?
    C32 C33 C28 . . 121.0(4) ?
    C32 C33 H33 . . 119.5 ?
    C28 C33 H33 . . 119.5 ?
loop_
    _geom_torsion_atom_site_label_1
    _geom_torsion_atom_site_label_2
    _geom_torsion_atom_site_label_3
    _geom_torsion_atom_site_label_4
    _geom_torsion_site_symmetry_1
    _geom_torsion_site_symmetry_2
    _geom_torsion_site_symmetry_3
    _geom_torsion_site_symmetry_4
    _geom_torsion
    _geom_torsion_publ_flag
    C16 N1 C2 C3 . . . . -145.8(3) ?
    C6 N1 C2 C3 . . . . 29.1(4) ?
    C16 N1 C2 C10 . . . . 88.6(4) ?
    C6 N1 C2 C10 . . . . -96.4(3) ?
    N1 C2 C3 C4 . . . . -48.0(4) ?
    C10 C2 C3 C4 . . . . 78.4(4) ?
    N1 C2 C3 C7 . . . . 129.1(3) ?
    C10 C2 C3 C7 . . . . -104.5(4) ?
    C28 N2 C4 C3 . . . . 173.8(3) ?
    C28 N2 C4 C5 . . . . -14.8(5) ?
    C7 C3 C4 N2 . . . . 4.2(5) ?
    C2 C3 C4 N2 . . . . -178.7(3) ?
    C7 C3 C4 C5 . . . . -167.5(3) ?
    C2 C3 C4 C5 . . . . 9.6(4) ?
    N2 C4 C5 C6 . . . . -128.3(3) ?
    C3 C4 C5 C6 . . . . 43.7(4) ?
    C16 N1 C6 C22 . . . . 73.7(4) ?
    C2 N1 C6 C22 . . . . -101.3(3) ?
    C16 N1 C6 C5 . . . . -163.3(3) ?
    C2 N1 C6 C5 . . . . 21.7(4) ?
    C4 C5 C6 N1 . . . . -59.6(4) ?
    C4 C5 C6 C22 . . . . 66.5(4) ?
    C8 O2 C7 O1 . . . . -0.5(6) ?
    C8 O2 C7 C3 . . . . -179.5(4) ?
    C4 C3 C7 O1 . . . . -2.5(6) ?
    C2 C3 C7 O1 . . . . -179.5(3) ?
    C4 C3 C7 O2 . . . . 176.5(3) ?
    C2 C3 C7 O2 . . . . -0.5(5) ?
    C7 O2 C8 C9 . . . . 178.9(4) ?
    N1 C2 C10 C11 . . . . 168.6(3) ?
    C3 C2 C10 C11 . . . . 43.4(5) ?
    N1 C2 C10 C15 . . . . -12.9(5) ?
    C3 C2 C10 C15 . . . . -138.2(4) ?
    C15 C10 C11 C12 . . . . 1.4(6) ?
    C2 C10 C11 C12 . . . . 180.0(4) ?
    C10 C11 C12 C13 . . . . -0.5(6) ?
    C11 C12 C13 C14 . . . . -0.7(6) ?
    C11 C12 C13 Cl2 . . . . -178.7(3) ?
    C12 C13 C14 C15 . . . . 1.0(6) ?
    Cl2 C13 C14 C15 . . . . 179.0(3) ?
    C11 C10 C15 C14 . . . . -1.1(6) ?
    C2 C10 C15 C14 . . . . -179.6(3) ?
    C13 C14 C15 C10 . . . . 0.0(6) ?
    C6 N1 C16 C17 . . . . 170.8(3) ?
    C2 N1 C16 C17 . . . . -14.4(5) ?
    C6 N1 C16 C21 . . . . -8.2(5) ?
    C2 N1 C16 C21 . . . . 166.6(3) ?
    N1 C16 C17 C18 . . . . 178.9(3) ?
    C21 C16 C17 C18 . . . . -2.1(5) ?
    C16 C17 C18 C19 . . . . 2.0(5) ?
    C17 C18 C19 C20 . . . . -1.6(6) ?
    C17 C18 C19 F2 . . . . 179.9(3) ?
    C18 C19 C20 C21 . . . . 1.1(6) ?
    F2 C19 C20 C21 . . . . 179.7(3) ?
    C19 C20 C21 C16 . . . . -1.2(5) ?
    N1 C16 C21 C20 . . . . -179.3(3) ?
    C17 C16 C21 C20 . . . . 1.7(5) ?
    N1 C6 C22 C23 . . . . 23.6(5) ?
    C5 C6 C22 C23 . . . . -99.8(4) ?
    N1 C6 C22 C27 . . . . -158.9(3) ?
    C5 C6 C22 C27 . . . . 77.8(4) ?
    C27 C22 C23 C24 . . . . -3.2(6) ?
    C6 C22 C23 C24 . . . . 174.4(3) ?
    C22 C23 C24 C25 . . . . 1.6(6) ?
    C23 C24 C25 C26 . . . . 0.9(7) ?
    C23 C24 C25 Cl1 . . . . -177.3(3) ?
    C24 C25 C26 C27 . . . . -1.7(7) ?
    Cl1 C25 C26 C27 . . . . 176.6(3) ?
    C23 C22 C27 C26 . . . . 2.3(6) ?
    C6 C22 C27 C26 . . . . -175.4(3) ?
    C25 C26 C27 C22 . . . . 0.1(6) ?
    C4 N2 C28 C29 . . . . 138.4(4) ?
    C4 N2 C28 C33 . . . . -42.7(6) ?
    C33 C28 C29 C30 . . . . 0.1(6) ?
    N2 C28 C29 C30 . . . . 179.0(4) ?
    C28 C29 C30 C31 . . . . 1.9(7) ?
    C29 C30 C31 C32 . . . . -2.4(7) ?
    C29 C30 C31 F1 . . . . 177.2(4) ?
    C30 C31 C32 C33 . . . . 0.9(7) ?
    F1 C31 C32 C33 . . . . -178.7(4) ?
    C31 C32 C33 C28 . . . . 1.2(7) ?
    C29 C28 C33 C32 . . . . -1.7(6) ?
    N2 C28 C33 C32 . . . . 179.4(4) ?
loop_
    _geom_hbond_atom_site_label_D
    _geom_hbond_atom_site_label_H
    _geom_hbond_atom_site_label_A
    _geom_hbond_site_symmetry_A
    _geom_hbond_distance_DH
    _geom_hbond_distance_HA
    _geom_hbond_distance_DA
    _geom_hbond_angle_DHA
    _geom_hbond_publ_flag
    N2 H2 O1 1_555 0.86 2.01 2.674(4) 134 y
    C9 H9C Cl1 1_545 0.96 2.67 3.523(5) 148 y
    C11 H11 O1 2_656 0.93 2.52 3.250(5) 135 y
    C18 H18 F1 1_445 0.93 2.52 3.259(5) 137 y
    C20 H20 F2 2_455 0.93 2.48 3.411(4) 179 y
_iucr_refine_instructions_details
;
TITL GBSD214 in P-1
CELL  0.71073  10.3074  10.7942  13.9432  103.554  106.487   96.846
ZERR     2.00   0.0007   0.0005   0.0010    0.005    0.006    0.005
LATT   1
SFAC  C    H    N    O    F    CL
UNIT  64   52   4    4    4    4
MERG   2
OMIT    -2.00  51.00
FMAP   2
PLAN   10
ACTA
BOND   $H
CONF
LIST   4
L.S.   5
WGHT    0.029000
EXTI    0.004650
FVAR       6.84830
CL1   6    0.082329    0.654807    0.399454    11.00000    0.14931    0.05845 =
         0.11977   -0.01081    0.05273    0.01135
CL2   6    0.373596   -0.496794    0.062498    11.00000    0.10334    0.09235 =
         0.11239    0.01277    0.05680    0.04699
F1    5    0.789932    0.554793    0.217899    11.00000    0.09429    0.12321 =
         0.15762    0.09169    0.03312   -0.00287
F2    5   -0.488069   -0.167421    0.048345    11.00000    0.04734    0.09993 =
         0.12587    0.05388    0.00462   -0.00088
O1    4    0.423340    0.172752    0.519468    11.00000    0.08027    0.08157 =
         0.04534    0.01099   -0.00002   -0.01842
O2    4    0.247464    0.007834    0.482080    11.00000    0.09379    0.07595 =
         0.03836    0.01527    0.01822   -0.01042
N1    3    0.076177    0.016039    0.194004    11.00000    0.03938    0.04177 =
         0.04723    0.02161    0.00965    0.00475
N2    3    0.468463    0.244504    0.358901    11.00000    0.05861    0.06788 =
         0.04283    0.00997    0.01142   -0.01322
AFIX  43
H2    2    0.490553    0.259877    0.425464    11.00000   -1.20000
AFIX   0
C2    1    0.169882   -0.037159    0.267339    11.00000    0.04104    0.04979 =
         0.03750    0.01559    0.01270    0.00974
AFIX  13
H2A   2    0.117864   -0.068449    0.308817    11.00000   -1.20000
AFIX   0
C3    1    0.290747    0.068987    0.342620    11.00000    0.04750    0.05620 =
         0.03386    0.01039    0.01277    0.00765
C4    1    0.358032    0.147901    0.301846    11.00000    0.04198    0.05597 =
         0.03267    0.01219    0.01282    0.00738
C5    1    0.290729    0.134913    0.188707    11.00000    0.05422    0.05992 =
         0.04481    0.01638    0.02090    0.01012
AFIX  23
H5A   2    0.306920    0.056955    0.146378    11.00000   -1.20000
H5B   2    0.329700    0.209231    0.170821    11.00000   -1.20000
AFIX   0
C6    1    0.134064    0.127270    0.167192    11.00000    0.04830    0.05065 =
         0.03628    0.01344    0.01416    0.00556
AFIX  13
H6    2    0.090991    0.113629    0.092220    11.00000   -1.20000
AFIX   0
C7    1    0.327998    0.088748    0.453811    11.00000    0.06550    0.06053 =
         0.04855    0.01927    0.01891    0.01034
C8    1    0.279340    0.023877    0.594201    11.00000    0.17385    0.11591 =
         0.03547    0.01722    0.02814   -0.05036
AFIX  23
H8A   2    0.372364    0.010712    0.622868    11.00000   -1.20000
H8B   2    0.275159    0.111743    0.628758    11.00000   -1.20000
AFIX   0
C9    1    0.187463   -0.063470    0.612738    11.00000    0.22281    0.10527 =
         0.06896    0.01372    0.07041   -0.01513
AFIX 137
H9A   2    0.096534   -0.045270    0.590136    11.00000   -1.50000
H9B   2    0.214315   -0.055915    0.685991    11.00000   -1.50000
H9C   2    0.187432   -0.150174    0.575020    11.00000   -1.50000
AFIX   0
C10   1    0.219563   -0.152676    0.212945    11.00000    0.03910    0.04664 =
         0.04149    0.01263    0.00956    0.00858
C11   1    0.325836   -0.199267    0.268961    11.00000    0.05530    0.05099 =
         0.05116    0.01018    0.00832    0.02077
AFIX  43
H11   2    0.366055   -0.158859    0.340017    11.00000   -1.20000
AFIX   0
C12   1    0.374769   -0.302589    0.224428    11.00000    0.04701    0.06534 =
         0.07053    0.01990    0.00994    0.02217
AFIX  43
H12   2    0.447327   -0.331121    0.264512    11.00000   -1.20000
AFIX   0
C13   1    0.315474   -0.363446    0.120024    11.00000    0.05960    0.05881 =
         0.07169    0.01505    0.03786    0.02324
C14   1    0.207534   -0.322784    0.060738    11.00000    0.06141    0.06868 =
         0.04701    0.00732    0.02389    0.01170
AFIX  43
H14   2    0.166541   -0.365143   -0.009928    11.00000   -1.20000
AFIX   0
C15   1    0.160480   -0.217466    0.107859    11.00000    0.04727    0.05758 =
         0.04982    0.01779    0.01835    0.01450
AFIX  43
H15   2    0.087297   -0.189567    0.067854    11.00000   -1.20000
AFIX   0
C16   1   -0.064932   -0.030877    0.157372    11.00000    0.04491    0.03581 =
         0.02927    0.00598    0.01069    0.00440
C17   1   -0.123067   -0.147829    0.168773    11.00000    0.04277    0.04337 =
         0.05141    0.01018    0.01200    0.01582
AFIX  43
H17   2   -0.065474   -0.196672    0.200855    11.00000   -1.20000
AFIX   0
C18   1   -0.264430   -0.192806    0.133443    11.00000    0.05808    0.04764 =
         0.05272    0.02060    0.01158    0.00424
AFIX  43
H18   2   -0.301740   -0.269590    0.143605    11.00000   -1.20000
AFIX   0
C19   1   -0.348063   -0.123246    0.083673    11.00000    0.03783    0.06579 =
         0.05641    0.01507    0.00530    0.00328
C20   1   -0.296483   -0.008390    0.069697    11.00000    0.04687    0.05914 =
         0.04603    0.02094    0.00724    0.01372
AFIX  43
H20   2   -0.355699    0.038426    0.036507    11.00000   -1.20000
AFIX   0
C21   1   -0.156652    0.036771    0.105165    11.00000    0.04520    0.03936 =
         0.04135    0.01385    0.01484    0.00750
AFIX  43
H21   2   -0.121459    0.113980    0.094500    11.00000   -1.20000
AFIX   0
C22   1    0.109955    0.257449    0.224076    11.00000    0.04827    0.04432 =
         0.04817    0.01636    0.02117    0.00476
C23   1    0.085021    0.277528    0.317877    11.00000    0.06360    0.05917 =
         0.05454    0.02376    0.02448    0.00977
AFIX  43
H23   2    0.074584    0.207676    0.345268    11.00000   -1.20000
AFIX   0
C24   1    0.075091    0.398595    0.372390    11.00000    0.09211    0.06552 =
         0.04883    0.00956    0.02806    0.01855
AFIX  43
H24   2    0.060442    0.410931    0.436488    11.00000   -1.20000
AFIX   0
C25   1    0.087148    0.499299    0.330516    11.00000    0.07657    0.04801 =
         0.07070    0.00272    0.02546    0.00273
C26   1    0.106948    0.482550    0.234896    11.00000    0.07552    0.05232 =
         0.09200    0.02626    0.03457    0.00322
AFIX  43
H26   2    0.112577    0.551827    0.206249    11.00000   -1.20000
AFIX   0
C27   1    0.118255    0.360781    0.182497    11.00000    0.07055    0.04845 =
         0.06107    0.01606    0.02874    0.00052
AFIX  43
H27   2    0.131712    0.348403    0.117993    11.00000   -1.20000
AFIX   0
C28   1    0.551536    0.322844    0.322648    11.00000    0.04283    0.05352 =
         0.06110    0.01915    0.01488    0.00691
C29   1    0.593988    0.454087    0.371873    11.00000    0.06769    0.05880 =
         0.08436    0.00698    0.02398    0.00793
AFIX  43
H29   2    0.566495    0.490862    0.428347    11.00000   -1.20000
AFIX   0
C30   1    0.677710    0.531720    0.337480    11.00000    0.07437    0.05226 =
         0.10435    0.01687    0.01396   -0.00355
AFIX  43
H30   2    0.709025    0.619980    0.371524    11.00000   -1.20000
AFIX   0
C31   1    0.712677    0.476008    0.253306    11.00000    0.05795    0.07490 =
         0.10770    0.05785    0.02195    0.00461
C32   1    0.673886    0.348639    0.204299    11.00000    0.06799    0.07477 =
         0.10133    0.02618    0.03842    0.00459
AFIX  43
H32   2    0.700801    0.313277    0.147190    11.00000   -1.20000
AFIX   0
C33   1    0.594201    0.271290    0.239333    11.00000    0.06451    0.05710 =
         0.09232    0.02185    0.04339    0.00402
AFIX  43
H33   2    0.568344    0.182432    0.206427    11.00000   -1.20000
HKLF 4
END
;
data_global
_journal_date_recd_electronic     2013-02-15
_journal_date_accepted     2013-03-04
_journal_name_full     'Acta Crystallographica, Section E'
_journal_year     2013
_journal_volume     69
_journal_issue      4
_journal_page_first     o506
_journal_page_last     o507
_journal_paper_category     QO
_journal_paper_doi     10.1107/S1600536813006090
_journal_coeditor_code     BG2498
_publ_contact_author_name     'Gupta, Vivek K.'
_publ_contact_author_address
;
Post-Graduate Department of Physics & Electronics,
University of Jammu,
Jammu Tawi 180 006,
India
;
_publ_contact_author_email
                            'vivek_gupta2k2@hotmail.com, brahmg2001@yahoo.co.in'
_publ_contact_author_fax     '+911912432051'
_publ_contact_author_phone     '+919419102467'
_publ_section_title
;\
Ethyl
2,6-bis(4-chlorophenyl)-4-(4-fluoroanilino)-1-(4-fluorophenyl)-1,2,5,6-\
tetrahydropyridine-3-carboxylate
;
loop_
    _publ_author_name
    _publ_author_footnote
    _publ_author_address
    'Anthal, Sumati' .
;
Post-Graduate Department of Physics & Electronics,
University of Jammu, Jammu Tawi 180 006, India
;
    'Brahmachari, Goutam' .
;
Laboratory of Natural Products & Organic Synthesis,
Department of Chemistry,
Visva-Bharati University,
Santiniketan 731 235,
West Bengal, India
;
    'Das, Suvankar' .
;
Laboratory of Natural Products & Organic Synthesis,
Department of Chemistry,
Visva-Bharati University,
Santiniketan 731 235,
West Bengal, India
;
    'Kant, Rajni' .
;
Post-Graduate Department of Physics & Electronics,
University of Jammu, Jammu Tawi 180 006, India
;
    'Gupta, Vivek K.' .
;
Post-Graduate Department of Physics & Electronics,
University of Jammu, Jammu Tawi 180 006, India
;
_exptl_special_details
;
Ethyl
 2,6-bis(4-chlorophenyl)-1-(4-fluorophenyl)-4-(4-fluorophenylamino)-1,2,5,6-
tetrahydropyridine-3-carboxylate. White crystals; mp 219--222 \%C. ^1^H-NMR
(400 MHz, CDCl~3~): \d~H~ 1.43 (t, <i>J</i> = 7.2 Hz, 3H), 2.62 (dd, <i>J</i>
= 2.8, 15.2 Hz, 1H), 2.78 (dd, <i>J</i> = 5.6, 15.2 Hz, 1H), 4.31 (q, <i>J</i>
= 7.2, 11 Hz, 1H), 4.44 (q, <i>J</i> = 7.2, 10.8 Hz, 1H), 5.01 (br s, 1H),
6.25 (br s, 1H), 6.34--6.38 (m, 4H), 6.76 (t, <i>J</i> = 3.2, 8.0 Hz, 2H),
6.84 (t, <i>J</i> = 8.4 Hz, 2H), 7.05 (d, <i>J</i> = 8.4 Hz, 2H), 7.19--7.26
(m, 6H), 10.19 (br s, 1H). ^13^C-NMR (100 MHz, CDCl~3~): \d~C~ 14.75, 33.65,
55.38, 57.51, 59.94, 97.67, 113.99, 114.06, 115.36, 115.58, 115.75, 115.97,
127.80, 127.9, 128.05, 128.44, 128.88, 132.29, 133.09, 133.63, 133.66, 140.89,
142.06, 142.99, 154.19, 155.72, 156.54, 167.96. IR \n~max~ (KBr): 3231, 3053,
2976, 2931, 2862, 1647, 1589, 1501, 1400, 1242, 1076, 1015, 810, 694, 619
cm^-1^. Anal. Calcd for C~32~H~26~Cl~2~F~2~N~2~O~2~: C 66.33, H 4.52, N 4.83;
found: C 66.37, H 4.53, N 4.82.
;
