# Supplementary material for: Ethyl 2,6-bis­(4-chloro­phen­yl)-4-(4-fluoro­anilino)-1-(4-fluoro­phen­yl)-1,2,5,6-tetra­hydro­pyridine-3-carboxyl­ate
Source: Acta Crystallogr Sect E Struct Rep Online. 2013 Mar 9;69(Pt 4):o506–7. doi: 10.1107/S1600536813006090 (PMC3629536; doi:10.1107/S1600536813006090)
Supplement: Supplementary file 2 [file e-69-0o506-Isup2.hkl]

#
# h,k,l, Fc-squared, Fo-squared, sigma(Fo-squared) and status flag
#
data_I
_shelx_title ' GBSD214 in P-1'
_shelx_refln_list_code          4
_shelx_F_calc_maximum      148.55
_exptl_crystal_F_000       600.00
_reflns_d_resolution_high  0.8255
 
loop_
 _symmetry_equiv_pos_as_xyz
 'x, y, z'
 '-x, -y, -z'
 
_cell_length_a    10.3074
_cell_length_b    10.7942
_cell_length_c    13.9432
_cell_angle_alpha 103.554
_cell_angle_beta  106.487
_cell_angle_gamma  96.846
 
_shelx_F_squared_multiplier     1.000
 
loop_
 _refln_index_h
 _refln_index_k
 _refln_index_l
 _refln_F_squared_calc
 _refln_F_squared_meas
 _refln_F_squared_sigma
 _refln_observed_status
   2   0   0     3028.45     3020.31     31.93 o
   3   0   0      121.92      122.87      7.53 o
   4   0   0     3019.99     3082.80     48.59 o
   5   0   0     2181.98     2396.00     57.41 o
   6   0   0       57.47       50.70      9.31 o
   7   0   0      134.96      134.13     15.86 o
   8   0   0       11.47       29.04     11.26 o
   9   0   0        0.28        6.34     14.09 o
  10   0   0        8.61       77.33     40.22 o
  11   0   0        0.49       54.63     42.41 o
 -11   1   0        1.97       54.50     30.72 o
 -10   1   0       57.80      101.70     29.91 o
  -9   1   0        0.27       15.55     14.87 o
  -8   1   0       51.60       60.07     17.32 o
  -7   1   0        5.20       17.14      8.19 o
  -6   1   0       72.02       68.45     10.39 o
  -5   1   0       44.69       46.74      6.79 o
  -4   1   0     2397.00     2295.92     42.05 o
  -3   1   0       62.83       58.43      5.25 o
  -2   1   0     1003.96      940.49     17.48 o
   2   1   0     2454.61     2449.68     41.21 o
   3   1   0      792.06      772.64     27.38 o
   4   1   0      134.41       89.89     16.22 o
   5   1   0      498.63      556.89     29.25 o
   6   1   0      974.96     1104.90     44.74 o
   7   1   0      186.56      197.06     20.06 o
   8   1   0       10.21       12.10      7.83 o
   9   1   0      150.12      137.90     38.89 o
  10   1   0        8.89       13.37     36.52 o
  11   1   0        9.22       22.25     47.90 o
 -11   2   0        9.72       47.69     20.53 o
 -10   2   0        0.13       17.49     38.89 o
  -9   2   0       48.48       98.29     42.27 o
  -8   2   0       27.27       47.87     27.71 o
  -7   2   0        0.01       14.65     14.16 o
  -6   2   0      376.22      414.84     31.26 o
  -5   2   0       61.16       48.30      5.63 o
  -4   2   0      480.00      457.18     18.61 o
  -3   2   0     4358.89     4498.04     47.69 o
  -2   2   0    15056.89    14698.63     73.79 o
  -1   2   0     9007.90     8795.89     96.26 o
   0   2   0     2437.88     2475.64     34.53 o
   1   2   0      991.33     1008.56     31.46 o
   2   2   0       10.83        6.77     11.26 o
   3   2   0        1.75       -0.72      2.02 o
   4   2   0      970.32     1074.35     47.24 o
   5   2   0       11.79        1.34      7.47 o
   6   2   0       70.54       72.00      9.68 o
   7   2   0        9.88       14.96      7.26 o
   8   2   0       19.59       16.48     11.40 o
   9   2   0       73.49       99.25     28.18 o
  10   2   0        3.51       12.40     32.28 o
  11   2   0        0.00       -2.34     49.43 o
 -11   3   0        1.72       -7.54     27.57 o
 -10   3   0        0.57        8.13      9.16 o
  -9   3   0        7.12       17.63     39.31 o
  -8   3   0      352.86      398.59     49.49 o
  -7   3   0       26.65       57.88     14.68 o
  -6   3   0       55.99       75.79     14.00 o
  -5   3   0      355.86      407.37     23.96 o
  -4   3   0     1041.71     1036.69     33.04 o
  -3   3   0      188.69      206.34     10.44 o
  -2   3   0      286.01      330.94     21.44 o
  -1   3   0     9106.51     9274.77    138.40 o
   0   3   0      154.15      166.31     11.07 o
   1   3   0     1054.27     1127.22     37.24 o
   2   3   0      206.64      189.07     12.89 o
   3   3   0       15.46       12.55     19.88 o
   4   3   0       65.92       61.52     12.79 o
   5   3   0        0.77       -1.50     10.11 o
   6   3   0      204.65      205.40     33.33 o
   7   3   0        0.28        0.50      5.09 o
   8   3   0      137.94      164.27     34.67 o
   9   3   0        1.99        5.80     23.39 o
  10   3   0        9.41       10.92     23.32 o
 -11   4   0       18.88        4.94     14.02 o
 -10   4   0       14.90        3.93      7.00 o
  -9   4   0      290.50      278.53     36.64 o
  -8   4   0       12.62        6.11     21.56 o
  -7   4   0       13.99       17.14     13.69 o
  -6   4   0      201.16      179.35     24.56 o
  -5   4   0       84.23       59.21     15.25 o
  -4   4   0      254.69      293.90     22.96 o
  -3   4   0      155.52      167.40     30.50 o
  -2   4   0      127.77      104.35     22.87 o
  -1   4   0     1512.22     1389.84     27.68 o
   0   4   0      750.00      701.69     25.76 o
   1   4   0      377.42      390.49     24.88 o
   2   4   0       41.90       35.73      4.36 o
   3   4   0      249.58      217.45     19.86 o
   4   4   0      362.85      365.84     38.33 o
   5   4   0       28.04       27.11      0.68 o
   6   4   0       77.92      111.72     41.28 o
   7   4   0        9.18       34.32     17.17 o
   8   4   0       24.93       23.22     13.71 o
   9   4   0       13.56       29.40     14.91 o
  10   4   0        1.05       14.22     41.45 o
 -11   5   0        4.51       -2.69      8.21 o
 -10   5   0        0.01        0.29      7.46 o
  -9   5   0      188.25      184.79     31.00 o
  -8   5   0      663.87      697.45     56.54 o
  -7   5   0      113.46      132.09     21.28 o
  -6   5   0       22.85       18.16      6.18 o
  -5   5   0      224.76      231.88     17.03 o
  -4   5   0     3350.33     3234.41     66.48 o
  -3   5   0      439.83      414.05     54.11 o
  -2   5   0       91.27      105.35     24.60 o
  -1   5   0      728.85      754.41     26.90 o
   0   5   0       83.16       76.23      9.79 o
   1   5   0        1.11       -0.07      3.10 o
   2   5   0      211.37      209.76     26.68 o
   3   5   0       47.04       29.56     10.59 o
   4   5   0        2.18        0.24      9.09 o
   5   5   0      455.28      456.85     48.64 o
   6   5   0       12.94       -3.27     12.82 o
   7   5   0        3.93       19.36     15.13 o
   8   5   0       85.56      127.81     33.24 o
   9   5   0        1.76       24.30     15.35 o
 -11   6   0       21.46       20.89     18.57 o
 -10   6   0       18.03       16.06     15.05 o
  -9   6   0        7.97       16.73     13.27 o
  -8   6   0       38.34       54.41     20.43 o
  -7   6   0      488.98      577.23     43.20 o
  -6   6   0        8.43        4.09      3.10 o
  -5   6   0      447.26      399.53     18.59 o
  -4   6   0      259.03      194.81     41.52 o
  -3   6   0      112.58       92.34     26.60 o
  -2   6   0      341.45      310.55     15.76 o
  -1   6   0      344.46      346.83     20.85 o
   0   6   0     3609.05     3890.09     83.91 o
   1   6   0      172.98      166.17     23.83 o
   2   6   0      167.04      130.16     24.89 o
   3   6   0       29.25       13.78      6.07 o
   4   6   0        2.42        2.18     15.64 o
   5   6   0      693.80      691.21     63.68 o
   6   6   0       95.91       77.57     20.50 o
   7   6   0       12.04       45.52     21.98 o
   8   6   0        5.49       20.03     16.64 o
   9   6   0        6.03       18.57     15.43 o
 -11   7   0        1.36        0.45      7.28 o
 -10   7   0        0.20       -2.72      5.38 o
  -9   7   0        0.05       -2.25      2.31 o
  -8   7   0       20.55       13.49     11.53 o
  -7   7   0       11.07        6.39      9.30 o
  -6   7   0       34.19       32.72      7.68 o
  -5   7   0      204.24      177.95     42.91 o
  -4   7   0      226.68      201.79     44.09 o
  -3   7   0      370.42      325.69     55.98 o
  -2   7   0       21.46       15.85      2.89 o
  -1   7   0      286.31      292.04     21.26 o
   0   7   0       58.12       56.40     10.86 o
   1   7   0       33.90       32.82     10.22 o
   2   7   0       16.80       11.10      3.55 o
   3   7   0        5.73        6.01      6.08 o
   4   7   0        1.36       21.29     10.84 o
   5   7   0        0.09        4.92      7.56 o
   6   7   0       33.32        3.72     17.56 o
   7   7   0        0.38       33.03     21.34 o
   8   7   0        1.11       31.65     23.09 o
 -10   8   0        0.11        4.87      7.93 o
  -9   8   0        4.36       21.75     20.71 o
  -8   8   0        5.72        8.45      6.24 o
  -7   8   0       22.63       18.30     15.41 o
  -6   8   0       32.66       37.17     21.50 o
  -5   8   0        4.31       14.14     14.82 o
  -4   8   0        0.55       -9.92     12.04 o
  -3   8   0      546.57      563.68     78.64 o
  -2   8   0       77.32       76.70      8.45 o
  -1   8   0      296.46      297.85     23.54 o
   0   8   0      209.91      220.44     31.34 o
   1   8   0        2.74        3.39      7.36 o
   2   8   0        9.35        5.12     11.71 o
   3   8   0       76.59      119.26     23.60 o
   4   8   0      341.62      387.20     41.24 o
   5   8   0      270.49      263.06     35.25 o
   6   8   0        0.15        5.13      8.42 o
   7   8   0        0.39       17.07      9.70 o
  -9   9   0       24.61       23.44     23.72 o
  -8   9   0      133.18      182.87     55.27 o
  -7   9   0        1.58        8.66     11.36 o
  -6   9   0        3.40       -0.87     15.68 o
  -5   9   0       36.00       36.69     19.47 o
  -4   9   0       92.91       84.16     31.96 o
  -3   9   0       48.37       25.58     18.14 o
  -2   9   0        0.00       -5.79      9.98 o
  -1   9   0       42.74       43.58      9.04 o
   0   9   0        2.18       17.34     12.95 o
   1   9   0        0.04       -1.76     24.75 o
   2   9   0       29.49       27.00     18.89 o
   3   9   0       26.10       29.06     12.21 o
   4   9   0        0.17       -0.99      9.41 o
   5   9   0        0.02        0.24     10.53 o
   6   9   0       15.79       -1.97     20.43 o
  -9  10   0       14.13       25.61     20.74 o
  -8  10   0        1.69        7.37      8.30 o
  -7  10   0       29.09       24.63     18.44 o
  -6  10   0        5.96        7.19     10.27 o
  -5  10   0       19.55       13.25      8.03 o
  -4  10   0       28.23       13.56      8.85 o
  -3  10   0       62.04       48.65     25.85 o
  -2  10   0       52.16       46.01     25.24 o
  -1  10   0       52.36       77.37     33.98 o
   0  10   0       49.94       62.38     33.87 o
   1  10   0        5.56       14.06     28.63 o
   2  10   0        2.81       20.87     21.17 o
   3  10   0       53.67      104.35     22.67 o
   4  10   0        0.41       -0.21      6.69 o
   5  10   0        1.17       -3.91     14.62 o
  -7  11   0        0.66       16.68     18.56 o
  -6  11   0        0.19        4.46     10.28 o
  -5  11   0        5.20        9.68     15.00 o
  -4  11   0      104.28      119.84     44.31 o
  -3  11   0       55.54       38.28     22.08 o
  -2  11   0       30.96       27.29     18.25 o
  -1  11   0        0.08        5.29     16.56 o
   0  11   0        1.61       -0.25      1.96 o
   1  11   0       20.37       25.62     22.34 o
   2  11   0       23.54       24.43     20.41 o
   3  11   0        4.87        6.51      5.36 o
  -6  12   0        1.82       18.10     26.90 o
  -5  12   0        7.29        5.36     17.30 o
  -4  12   0        2.14        5.91     10.58 o
  -3  12   0        2.08       12.54     16.58 o
  -2  12   0       16.57       16.17     14.16 o
  -1  12   0        0.81       -0.40      4.58 o
   0  12   0        1.56       -1.99      8.60 o
   1  12   0        0.18        7.65     10.65 o
  -2 -12   1        0.28        5.07     12.14 o
  -1 -12   1        4.23       17.17     20.93 o
   0 -12   1       25.50       40.33     29.05 o
   1 -12   1        0.90        8.26      9.53 o
   2 -12   1        0.57       -3.88     10.35 o
   3 -12   1        6.19       -4.38     10.40 o
   4 -12   1        6.22        5.37      4.66 o
   5 -12   1       18.48       18.70     17.44 o
   6 -12   1        4.18       13.08     18.91 o
  -4 -11   1       14.76       15.19     20.49 o
  -3 -11   1        0.04       19.90     31.30 o
  -2 -11   1      117.05      122.98     46.77 o
  -1 -11   1       12.86       20.94     19.23 o
   0 -11   1       34.94       39.68     27.87 o
   1 -11   1       88.43      108.09     42.62 o
   2 -11   1       23.88       20.70     19.36 o
   3 -11   1      127.98      141.38     47.45 o
   4 -11   1       11.58       -0.71      3.82 o
   5 -11   1       20.42       31.98     22.79 o
   6 -11   1        3.80        6.33     15.89 o
   7 -11   1        1.04       -3.21      3.21 o
  -5 -10   1        1.52        0.57      3.72 o
  -4 -10   1        2.79        5.74     16.66 o
  -3 -10   1        1.15       28.99     26.92 o
  -2 -10   1       14.39        0.24     15.68 o
  -1 -10   1       68.76       62.94     12.31 o
   0 -10   1        0.29       10.71     16.92 o
   1 -10   1       17.91       21.99     18.24 o
   2 -10   1        0.50        2.75      7.50 o
   3 -10   1       12.07       20.64     19.36 o
   4 -10   1       28.12       27.47     18.05 o
   5 -10   1       51.47       52.82     27.87 o
   6 -10   1       13.96        4.39      5.66 o
   7 -10   1        0.00        2.69      2.79 o
   8 -10   1        0.90        1.40      5.07 o
   9 -10   1       10.68       11.71     18.67 o
  -6  -9   1        3.95       -0.33     11.83 o
  -5  -9   1        2.70        7.33     13.67 o
  -4  -9   1      103.82      121.23     26.78 o
  -3  -9   1       36.75       77.20     20.78 o
  -2  -9   1       28.62       40.19     24.67 o
  -1  -9   1       22.96       10.93      6.44 o
   0  -9   1        5.16      -14.74     15.29 o
   1  -9   1       69.66       84.95     18.85 o
   2  -9   1       11.39       24.29     19.06 o
   3  -9   1       33.36       23.03     15.82 o
   4  -9   1       15.58       12.02      3.56 o
   5  -9   1       19.21       21.45     16.75 o
   6  -9   1        5.91       10.59     15.43 o
   7  -9   1        3.72        6.42     11.14 o
   8  -9   1       16.75       16.09     18.89 o
   9  -9   1        5.92       -3.34     10.88 o
  -7  -8   1       31.86        5.31     71.19 o
  -6  -8   1        4.54       -4.06     44.87 o
  -5  -8   1       49.28       61.12     19.72 o
  -4  -8   1      245.56      305.97     37.71 o
  -3  -8   1      605.46      707.68     49.70 o
  -2  -8   1      298.15      325.47     43.16 o
  -1  -8   1       99.14      103.80     25.31 o
   0  -8   1      123.06      140.50     15.71 o
   1  -8   1      122.63      143.94     14.94 o
   2  -8   1      225.18      232.03     49.09 o
   3  -8   1        2.47       -2.25      6.46 o
   4  -8   1      241.99      251.34     52.60 o
   5  -8   1      131.65      105.41     36.69 o
   6  -8   1        4.37       -3.82      9.58 o
   7  -8   1       57.13       46.09     23.92 o
   8  -8   1        3.15        4.36      4.21 o
   9  -8   1        3.14       10.49     15.30 o
  10  -8   1        0.75        0.02      5.30 o
  -8  -7   1        2.28       66.58     29.02 o
  -7  -7   1        0.03        7.07     35.16 o
  -6  -7   1       41.91       42.18     35.97 o
  -5  -7   1       94.86      124.55     30.17 o
  -4  -7   1       17.38       42.65     23.99 o
  -3  -7   1      189.91      222.07     26.03 o
  -2  -7   1        1.97        3.04     10.94 o
  -1  -7   1        1.56       14.37     14.58 o
   0  -7   1      314.59      311.36     24.26 o
   1  -7   1      116.88      113.02     11.42 o
   2  -7   1      217.44      209.07     44.52 o
   3  -7   1      256.33      253.72     49.09 o
   4  -7   1      277.78      283.10     50.44 o
   5  -7   1       55.63       36.57     21.08 o
   6  -7   1       87.60       49.79     23.77 o
   7  -7   1       77.52       69.49     27.57 o
   8  -7   1       26.21       28.32     18.51 o
   9  -7   1        0.04       -3.07      9.65 o
  10  -7   1        1.92       -1.52      9.23 o
  -9  -6   1        2.77       18.96     16.98 o
  -8  -6   1        9.45       46.62     23.37 o
  -7  -6   1      169.19      164.35     48.89 o
  -6  -6   1      469.96      495.25     58.04 o
  -5  -6   1       46.33       46.95     18.92 o
  -4  -6   1        7.69       11.15     12.34 o
  -3  -6   1        5.51        8.30      8.08 o
  -2  -6   1        3.22        5.36      6.19 o
  -1  -6   1        0.65        2.90      2.90 o
   0  -6   1       11.13       18.23      5.06 o
   1  -6   1      891.74      925.67     30.66 o
   2  -6   1       64.78       65.80     22.64 o
   3  -6   1       23.92       19.35      9.74 o
   4  -6   1       67.38       62.53     22.59 o
   5  -6   1      248.88      244.11     19.32 o
   6  -6   1        5.11       -0.46      3.81 o
   7  -6   1       88.85       91.48     14.33 o
   8  -6   1       68.94       64.33     15.96 o
   9  -6   1        1.21       -5.97     11.26 o
  10  -6   1        6.17       13.13     16.32 o
  11  -6   1        0.54      -12.66     19.13 o
 -10  -5   1       16.46       38.99     38.77 o
  -9  -5   1        3.96       30.32     18.67 o
  -8  -5   1       11.17       60.59     23.85 o
  -7  -5   1       83.78       95.86     55.67 o
  -6  -5   1      217.62      154.31     51.26 o
  -5  -5   1      447.60      385.96     45.42 o
  -4  -5   1       63.64       68.39     11.92 o
  -3  -5   1       27.57       19.47      7.49 o
  -2  -5   1      658.31      619.43     42.39 o
  -1  -5   1      335.42      332.64     19.04 o
   0  -5   1      278.46      282.88     16.40 o
   1  -5   1      133.95      127.99      9.74 o
   2  -5   1       71.75       61.05     19.87 o
   3  -5   1      422.20      430.53     40.30 o
   4  -5   1       47.15       47.53      5.88 o
   5  -5   1      654.94      631.79     35.32 o
   6  -5   1       26.46       30.26     14.91 o
   7  -5   1       34.01       72.67     20.94 o
   8  -5   1        9.23       29.05     13.48 o
   9  -5   1        3.06        3.22     12.45 o
  10  -5   1       26.25       15.19      6.82 o
  11  -5   1        0.92      -26.50     26.50 o
 -10  -4   1        7.12       24.79     58.08 o
  -9  -4   1       20.81       67.26     39.67 o
  -8  -4   1      188.42      239.26     41.82 o
  -7  -4   1        1.50       52.47     24.17 o
  -6  -4   1       14.71       11.23     29.24 o
  -5  -4   1        1.81        2.78      3.15 o
  -4  -4   1      246.71      261.87     20.92 o
  -3  -4   1        0.96        8.77      4.77 o
  -2  -4   1       90.06       92.09     12.44 o
  -1  -4   1        6.86       15.47      5.53 o
   0  -4   1     1161.34     1156.91     32.22 o
   1  -4   1       87.15       78.74      7.13 o
   2  -4   1       87.55       91.32     12.81 o
   3  -4   1      172.28      169.25      9.59 o
   4  -4   1       20.24       18.83      4.45 o
   5  -4   1      181.67      223.44     17.44 o
   6  -4   1        0.70        4.38      9.07 o
   7  -4   1        2.46       10.12     10.19 o
   8  -4   1       10.89       26.83      9.64 o
   9  -4   1       19.27       35.88     28.25 o
  10  -4   1        2.26       10.89     25.81 o
  11  -4   1        0.78       -0.22     28.22 o
 -11  -3   1        0.16        5.68     38.15 o
 -10  -3   1        0.09       10.73     35.56 o
  -9  -3   1       26.72       36.57     17.22 o
  -8  -3   1       52.61       83.87     26.77 o
  -7  -3   1      145.07      185.99     36.06 o
  -6  -3   1        4.12        7.01     29.25 o
  -5  -3   1       79.40       84.59     26.71 o
  -4  -3   1       25.73       33.17      7.11 o
  -3  -3   1       89.12      123.69     11.14 o
  -2  -3   1      103.63       96.48     11.37 o
  -1  -3   1        0.03        6.87      9.61 o
   0  -3   1     1914.20     1917.79     33.11 o
   1  -3   1        0.26       11.03      4.98 o
   2  -3   1     1050.87     1017.57     32.87 o
   3  -3   1     1501.62     1475.50     29.17 o
   4  -3   1      569.62      560.27     22.70 o
   5  -3   1       42.07       38.49      5.94 o
   6  -3   1       87.28       92.34     14.68 o
   7  -3   1      388.37      401.35     33.45 o
   8  -3   1      224.36      240.63     29.80 o
   9  -3   1        1.72       15.07     12.19 o
  10  -3   1        8.59       14.74     33.98 o
  11  -3   1        8.49       36.06     33.45 o
 -11  -2   1        0.11        9.58     65.95 o
 -10  -2   1        0.67        6.19     39.38 o
  -9  -2   1       66.19       65.05     21.61 o
  -8  -2   1        7.04       24.60     16.75 o
  -7  -2   1      213.21      316.46     61.64 o
  -6  -2   1        0.28       17.36     13.04 o
  -5  -2   1      285.74      279.46     33.89 o
  -4  -2   1      967.19     1013.62     46.70 o
  -3  -2   1     3319.52     3456.50     67.25 o
  -2  -2   1      447.53      468.18     16.66 o
  -1  -2   1     2576.62     2544.81     36.97 o
   0  -2   1       54.72       56.71      4.85 o
   1  -2   1     1216.89     1053.04     26.62 o
   2  -2   1      410.63      358.11     13.72 o
   3  -2   1       32.05       21.48      3.86 o
   4  -2   1      228.24      209.45     13.83 o
   5  -2   1        3.25       12.31      8.22 o
   6  -2   1        1.21        2.08      4.49 o
   7  -2   1       28.81       21.92      4.90 o
   8  -2   1       74.12       86.66     16.51 o
   9  -2   1        9.19       14.73     15.50 o
  10  -2   1        0.34        5.35     27.19 o
  11  -2   1       47.90       58.13     25.47 o
 -11  -1   1        0.22        7.96     61.20 o
 -10  -1   1        5.18       26.72     54.60 o
  -9  -1   1       85.72       68.20     35.05 o
  -8  -1   1        0.04       16.17     14.67 o
  -7  -1   1      666.19      608.04     58.21 o
  -6  -1   1        5.38       20.39     12.06 o
  -5  -1   1     1437.02     1382.77     44.89 o
  -4  -1   1     1684.64     1733.09     59.84 o
  -3  -1   1     5753.24     5858.47     75.64 o
  -2  -1   1      271.68      300.00     13.98 o
   2  -1   1    18905.10    19047.63    142.71 o
   3  -1   1      848.31      819.57     21.88 o
   4  -1   1      150.13      144.75     12.71 o
   5  -1   1     1229.90     1194.53     41.75 o
   6  -1   1      156.77      147.65     18.28 o
   7  -1   1       33.42       34.30     10.28 o
   8  -1   1      112.54       98.72     17.23 o
   9  -1   1       47.57       60.85     15.75 o
  10  -1   1        0.39       32.03     18.41 o
  11  -1   1        8.80       53.22     24.55 o
 -11   0   1        0.35      -15.06     15.06 o
 -10   0   1       16.27       19.52     54.83 o
  -9   0   1       41.08       24.39     13.84 o
  -8   0   1        2.24        8.89     11.44 o
  -7   0   1      194.76      216.95     27.24 o
  -6   0   1      669.72      634.12     43.15 o
  -5   0   1      214.87      201.95     22.00 o
  -4   0   1      398.88      417.06     19.55 o
  -3   0   1     2968.73     2893.96     37.11 o
  -2   0   1     1607.45     1631.01     23.32 o
   2   0   1     7170.82     7107.38     61.14 o
   3   0   1     3708.90     3555.23     49.93 o
   4   0   1     2106.79     2060.63     52.75 o
   5   0   1      178.47      163.70     13.61 o
   6   0   1      550.39      498.94     29.81 o
   7   0   1        2.18        1.81      9.03 o
   8   0   1      357.73      404.87     31.12 o
   9   0   1       20.03       24.57     24.00 o
  10   0   1       20.35       52.99     34.13 o
  11   0   1       11.06       54.88     38.26 o
 -11   1   1        7.77       27.46     28.83 o
 -10   1   1        1.23       20.88     15.62 o
  -9   1   1       23.59        7.32     12.69 o
  -8   1   1       15.14        5.17      7.97 o
  -7   1   1        4.88       15.25      4.78 o
  -6   1   1        4.04        8.25      5.92 o
  -5   1   1       79.85       62.11      8.54 o
  -4   1   1      189.25      207.37     11.37 o
  -3   1   1     2889.04     2935.65     38.52 o
  -2   1   1        0.14       -0.46      1.01 o
   1   1   1     1822.65     1761.52     32.12 o
   2   1   1      840.51      880.25     25.18 o
   3   1   1      395.62      432.52     20.71 o
   4   1   1       25.77       18.16      8.10 o
   5   1   1      165.09      199.49     28.26 o
   6   1   1      103.15       84.09     12.58 o
   7   1   1      142.12      153.88     18.07 o
   8   1   1       14.27        9.95     12.06 o
   9   1   1       20.82       17.80     10.38 o
  10   1   1        0.17       54.21     35.43 o
  11   1   1       10.42       79.80     47.18 o
 -12   2   1        1.08       19.33     27.43 o
 -11   2   1        0.80       12.84     18.78 o
 -10   2   1       31.29       11.84     31.73 o
  -9   2   1       18.10        2.36     22.67 o
  -8   2   1        0.14       15.16     49.31 o
  -7   2   1       55.90      106.36     48.50 o
  -6   2   1       31.40       27.61      6.65 o
  -5   2   1        5.11        4.58      5.87 o
  -4   2   1      565.82      548.60     20.48 o
  -3   2   1       15.05       18.28      3.83 o
  -2   2   1     2875.52     2774.15     36.44 o
  -1   2   1     1669.11     1621.02     27.80 o
   0   2   1        1.28        0.09      1.68 o
   1   2   1      164.12      158.79     11.17 o
   2   2   1     2350.02     2459.42     41.55 o
   3   2   1       10.80        9.78      5.08 o
   4   2   1      607.02      602.25     34.84 o
   5   2   1       24.41       18.33      6.26 o
   6   2   1       24.12       11.04     17.52 o
   7   2   1        0.09       -8.71      8.71 o
   8   2   1        3.45       -4.47      8.12 o
   9   2   1        1.18       -2.83      9.00 o
  10   2   1        0.08       -5.77     37.94 o
 -12   3   1        6.37        2.94     15.66 o
 -11   3   1        1.67       -1.60     13.61 o
 -10   3   1        0.07      -15.65     15.65 o
  -9   3   1       42.12       37.52     25.41 o
  -8   3   1      270.44      254.75     28.10 o
  -7   3   1       17.02        6.69     22.33 o
  -6   3   1        4.63        0.18     19.89 o
  -5   3   1      598.68      625.21     32.80 o
  -4   3   1       50.07       61.24      7.42 o
  -3   3   1      141.92      151.56      9.28 o
  -2   3   1     3329.02     3263.77     50.84 o
  -1   3   1       14.55       13.44      2.43 o
   0   3   1     1419.90     1370.04     33.88 o
   1   3   1       13.08       10.13      3.55 o
   2   3   1      528.34      484.44     28.97 o
   3   3   1      625.85      613.69     44.93 o
   4   3   1       32.60       41.13     10.80 o
   5   3   1       22.78       20.64     12.55 o
   6   3   1       12.06        4.29     22.77 o
   7   3   1       22.61        8.89     15.85 o
   8   3   1      115.79      115.76     26.98 o
   9   3   1       32.76       51.68     18.65 o
  10   3   1       28.39       22.97     19.16 o
 -12   4   1        2.89        3.26     13.54 o
 -11   4   1        4.70       -3.49      7.18 o
 -10   4   1       25.57       24.42      8.40 o
  -9   4   1      153.61      144.59     28.22 o
  -8   4   1       61.99       55.01     12.33 o
  -7   4   1      171.91      184.79     26.66 o
  -6   4   1       39.78       41.65      9.01 o
  -5   4   1      225.73      200.93     17.78 o
  -4   4   1     1279.54     1249.58     33.17 o
  -3   4   1     5891.40     5614.09     83.65 o
  -2   4   1     3169.27     3029.29     94.63 o
  -1   4   1       41.93       44.76      5.31 o
   0   4   1      304.40      302.89     15.76 o
   1   4   1     1045.19     1106.17     43.48 o
   2   4   1       13.87       16.23      4.82 o
   3   4   1      354.91      385.28     37.29 o
   4   4   1      279.04      294.10     35.11 o
   5   4   1       55.83       55.10     41.09 o
   6   4   1       41.12       49.01     25.95 o
   7   4   1        2.53        2.84     11.75 o
   8   4   1       21.53       15.58      6.63 o
   9   4   1       47.12       55.60     20.90 o
  10   4   1        1.97        6.97     43.02 o
 -11   5   1       10.81       24.85     15.64 o
 -10   5   1        1.48       11.13      8.61 o
  -9   5   1      137.48      104.99     26.18 o
  -8   5   1      140.59      170.90     28.82 o
  -7   5   1      458.90      454.06     42.88 o
  -6   5   1      580.76      629.08     32.69 o
  -5   5   1       51.32       47.88      6.71 o
  -4   5   1        1.25        2.09      2.09 o
  -3   5   1      446.44      409.58     23.45 o
  -2   5   1      788.39      778.77     21.97 o
  -1   5   1      121.42      119.31     10.25 o
   0   5   1      548.43      568.90     30.95 o
   1   5   1      458.27      468.10     39.81 o
   2   5   1       57.92       79.04     11.46 o
   3   5   1       85.99       93.82     18.39 o
   4   5   1      217.48      219.16     28.81 o
   5   5   1       41.88       40.28     39.26 o
   6   5   1       15.83       18.40     21.79 o
   7   5   1        2.62        8.06      5.95 o
   8   5   1       35.67       30.45     15.78 o
   9   5   1        5.06        4.08      8.02 o
 -11   6   1        0.10       -2.00      4.36 o
 -10   6   1        0.01        0.64      8.73 o
  -9   6   1       88.56      111.31     38.35 o
  -8   6   1       80.00       70.37     19.82 o
  -7   6   1       84.03       98.90     16.63 o
  -6   6   1      944.82      914.33    100.00 o
  -5   6   1       32.55       50.89     16.33 o
  -4   6   1        5.70        7.55      3.25 o
  -3   6   1      422.83      402.39     22.87 o
  -2   6   1       33.12       28.53      4.49 o
  -1   6   1      105.12      104.58     12.41 o
   0   6   1      676.75      756.78     38.56 o
   1   6   1      143.35      159.53     25.41 o
   2   6   1      141.28      140.90     14.54 o
   3   6   1       10.00       10.48     14.97 o
   4   6   1       31.20        6.44      9.14 o
   5   6   1       90.89       55.30     12.78 o
   6   6   1       80.77       60.25     23.27 o
   7   6   1       51.34       64.29     21.65 o
   8   6   1       11.84       16.84     13.05 o
 -11   7   1       16.14       26.54     21.15 o
 -10   7   1        0.04        3.06      4.88 o
  -9   7   1        2.60       -1.13      5.64 o
  -8   7   1       55.86       80.75     34.57 o
  -7   7   1        2.69       14.77     14.27 o
  -6   7   1        2.83        5.91      5.65 o
  -5   7   1       11.42       11.24     13.48 o
  -4   7   1       63.35       72.55     27.50 o
  -3   7   1       98.39      121.54     33.38 o
  -2   7   1       43.81       35.60      6.99 o
  -1   7   1       86.44       74.46      8.77 o
   0   7   1      482.91      506.10     44.12 o
   1   7   1      453.92      470.76     45.13 o
   2   7   1        9.77       -4.00     13.59 o
   3   7   1        2.91       10.28     14.48 o
   4   7   1       13.74        2.40      8.89 o
   5   7   1      264.19      260.79     33.36 o
   6   7   1        3.00        4.30      7.37 o
   7   7   1       18.05       32.57     18.61 o
   8   7   1        1.89        8.07     10.80 o
 -10   8   1        0.50        7.26     12.34 o
  -9   8   1        1.70       10.58     11.66 o
  -8   8   1        1.70        3.91     11.46 o
  -7   8   1       16.48       26.41     22.35 o
  -6   8   1        0.66        3.49     10.41 o
  -5   8   1        7.51        6.40     13.94 o
  -4   8   1       62.83       58.38     24.15 o
  -3   8   1       56.36       55.14     22.54 o
  -2   8   1        2.74        3.54      6.75 o
  -1   8   1       14.48        9.07      4.61 o
   0   8   1       19.64       13.53      9.49 o
   1   8   1      193.68      193.83     30.59 o
   2   8   1       41.04       33.58      9.40 o
   3   8   1        0.29       -1.10      7.23 o
   4   8   1       19.71       12.56      3.08 o
   5   8   1        0.16       -4.81      7.97 o
   6   8   1       27.42       45.76     16.95 o
   7   8   1        8.34       22.08     13.68 o
 -10   9   1        2.20        6.13     19.15 o
  -9   9   1        0.00        5.93     16.02 o
  -8   9   1       50.10       56.10     31.57 o
  -7   9   1        2.23       -1.71      9.50 o
  -6   9   1        2.43       -3.52      9.07 o
  -5   9   1        2.68       -0.35      6.34 o
  -4   9   1      148.88      146.17     43.75 o
  -3   9   1       27.36       31.13     20.92 o
  -2   9   1       88.13       66.48     29.09 o
  -1   9   1       17.80       22.97     12.26 o
   0   9   1       81.15       72.99     19.70 o
   1   9   1       22.10       10.67     11.68 o
   2   9   1      119.16      161.17     24.94 o
   3   9   1       36.62       37.93     13.75 o
   4   9   1        0.04       -0.48      5.48 o
   5   9   1        8.55       14.35     11.00 o
   6   9   1        0.91       27.48     12.89 o
  -9  10   1       37.96       63.69     38.81 o
  -8  10   1        1.01        4.16     13.19 o
  -7  10   1       12.47       19.78     14.96 o
  -6  10   1        5.11       -8.95     14.59 o
  -5  10   1        0.05        6.48     11.73 o
  -4  10   1        2.28       -9.70     16.54 o
  -3  10   1      135.08      152.40     47.21 o
  -2  10   1       14.80        9.75     10.05 o
  -1  10   1       22.76       17.18     14.85 o
   0  10   1       59.86       75.02     34.84 o
   1  10   1        0.36       22.23     12.99 o
   2  10   1       36.69       46.48     18.91 o
   3  10   1       23.45       30.45     16.55 o
   4  10   1       57.51       79.47     27.71 o
  -7  11   1       24.08       33.01     24.90 o
  -6  11   1        0.05        7.05      2.07 o
  -5  11   1        0.32        9.97     14.72 o
  -4  11   1       55.70       63.02     31.56 o
  -3  11   1        5.82      -10.58     15.92 o
  -2  11   1        2.04       -1.02      8.86 o
  -1  11   1       99.64      109.75     41.36 o
   0  11   1       16.19       17.85     18.84 o
   1  11   1        5.18        4.67      8.94 o
   2  11   1        0.31       -3.72      7.14 o
   3  11   1        7.96        5.37     11.69 o
  -5  12   1       17.30       25.78     26.99 o
  -4  12   1       48.85       69.74     35.87 o
  -3  12   1       78.28       82.49     38.38 o
  -2  12   1        6.60        3.58      7.74 o
  -1  12   1        0.08       -4.94      8.69 o
   0  12   1        8.07       14.45     17.70 o
  -2 -12   2       14.91        8.35     15.99 o
  -1 -12   2        3.07        2.83      7.37 o
   0 -12   2       73.74      108.20     46.95 o
   1 -12   2       14.11       32.47     24.98 o
   2 -12   2       12.61       15.76     16.80 o
   3 -12   2        3.60       -5.06      9.74 o
   4 -12   2        5.35       -0.53      5.86 o
   5 -12   2        7.72       -6.43     15.54 o
   6 -12   2        8.89       16.76     22.84 o
  -4 -11   2       10.46        4.63      9.67 o
  -3 -11   2        7.10        4.57     13.09 o
  -2 -11   2        0.58       -0.92      0.92 o
  -1 -11   2       52.31       69.58     34.22 o
   0 -11   2        1.34        3.45     10.69 o
   1 -11   2        0.40        9.86     15.08 o
   2 -11   2       63.73       81.68     38.94 o
   3 -11   2       86.94      104.65     40.48 o
   4 -11   2       12.92       10.99     10.00 o
   5 -11   2       12.40        8.03     11.32 o
   6 -11   2        9.83       14.55     15.42 o
   7 -11   2       13.35       35.79     24.52 o
  -6 -10   2        6.65        3.35      7.66 o
  -5 -10   2        0.27        8.24     16.63 o
  -4 -10   2        3.99       -6.10     24.46 o
  -3 -10   2       34.15       20.41     12.05 o
  -2 -10   2       48.53       40.60     16.54 o
  -1 -10   2        4.03        7.00      2.95 o
   0 -10   2      105.93      120.27     40.82 o
   1 -10   2        0.19       15.46     14.72 o
   2 -10   2       97.17      107.49     38.52 o
   3 -10   2       49.12       58.21     26.53 o
   4 -10   2        0.23       -3.87     11.21 o
   5 -10   2        0.10       -3.32      9.79 o
   6 -10   2       13.34       14.35     15.14 o
   7 -10   2        3.36        6.70     12.33 o
   8 -10   2        4.51        4.34     11.02 o
  -7  -9   2        1.20      -19.88     19.88 o
  -6  -9   2       68.50       37.61     18.93 o
  -5  -9   2       62.68       64.48     29.28 o
  -4  -9   2        0.01       27.36     29.29 o
  -3  -9   2      187.31      165.85     29.19 o
  -2  -9   2        2.15        9.38     13.89 o
  -1  -9   2      435.92      443.91     47.72 o
   0  -9   2      191.24      218.98     30.65 o
   1  -9   2       90.41      112.05     20.54 o
   2  -9   2      298.88      308.47     61.72 o
   3  -9   2      392.37      338.13     63.85 o
   4  -9   2       32.70       20.67     14.74 o
   5  -9   2       10.09       20.77     13.89 o
   6  -9   2        9.22       12.30     15.86 o
   7  -9   2       27.67       32.58     22.85 o
   8  -9   2        0.47        1.71      9.01 o
   9  -9   2        1.82        6.96      9.28 o
  -8  -8   2        0.74      -57.75     57.75 o
  -7  -8   2       23.20       28.48     22.39 o
  -6  -8   2        2.52       33.41     39.90 o
  -5  -8   2       67.74      136.89     43.60 o
  -4  -8   2      497.23      559.93     41.34 o
  -3  -8   2        2.49        3.51     11.95 o
  -2  -8   2      283.89      278.49     36.88 o
  -1  -8   2      283.70      303.68     35.62 o
   0  -8   2       64.85       63.81     11.00 o
   1  -8   2      567.23      524.47     25.85 o
   2  -8   2      173.86      191.19     45.24 o
   3  -8   2       77.87       69.76     25.92 o
   4  -8   2      205.67      197.23     46.65 o
   5  -8   2      503.69      494.86     76.14 o
   6  -8   2      227.34      241.40     55.01 o
   7  -8   2       34.27       64.81     31.06 o
   8  -8   2        5.56       -1.21      7.96 o
   9  -8   2       23.78       39.37     25.77 o
  10  -8   2        8.59       12.95     18.37 o
  -9  -7   2        4.80        2.61     46.71 o
  -8  -7   2       17.21       18.05     47.97 o
  -7  -7   2        1.39       11.57     39.54 o
  -6  -7   2      139.97      132.95     32.54 o
  -5  -7   2       38.37       33.12     23.35 o
  -4  -7   2      241.49      269.39     36.66 o
  -3  -7   2       35.36       87.57     40.91 o
  -2  -7   2      107.59       89.35     21.16 o
  -1  -7   2       31.78       20.16     11.64 o
   0  -7   2       60.09       63.87      8.67 o
   1  -7   2      119.36      120.89     11.58 o
   2  -7   2      187.44      176.51     41.01 o
   3  -7   2       13.60       14.06     10.27 o
   4  -7   2       12.39       24.64     43.41 o
   5  -7   2      753.66      909.53    141.43 o
   6  -7   2       25.74       41.66     40.59 o
   7  -7   2       60.14       83.92     53.83 o
   8  -7   2       40.41       40.91     23.02 o
   9  -7   2       36.55       49.59     28.26 o
  10  -7   2        1.45        9.59     13.43 o
  -9  -6   2        0.16       48.67     22.47 o
  -8  -6   2       19.84       19.33     55.24 o
  -7  -6   2        4.04       19.57     51.38 o
  -6  -6   2       13.12       45.47     29.16 o
  -5  -6   2      310.52      379.76     42.64 o
  -4  -6   2       63.89       99.95     35.89 o
  -3  -6   2       22.76       53.66     27.31 o
  -2  -6   2      161.67      200.82     43.41 o
  -1  -6   2      332.39      318.53     25.77 o
   0  -6   2      304.70      282.04     21.58 o
   1  -6   2       82.85       65.93      6.43 o
   2  -6   2     1189.77     1191.23     70.16 o
   3  -6   2      327.41      334.04     37.84 o
   4  -6   2       14.43       13.53     32.89 o
   5  -6   2       81.15       90.97     10.53 o
   6  -6   2      149.12      145.94     18.53 o
   7  -6   2       18.09       27.69     20.05 o
   8  -6   2       87.62      119.82     22.31 o
   9  -6   2        0.08       16.39     28.05 o
  10  -6   2       27.86       45.64     26.01 o
  11  -6   2        0.13      -13.54     24.42 o
 -10  -5   2        5.55        2.19     38.20 o
  -9  -5   2        8.55       58.56     40.85 o
  -8  -5   2       15.32        8.87     36.28 o
  -7  -5   2       87.54       85.25     60.90 o
  -6  -5   2       10.00       19.57     42.68 o
  -5  -5   2        3.06       11.57     25.04 o
  -4  -5   2      124.85      141.86     17.91 o
  -3  -5   2        3.96       12.74     11.32 o
  -2  -5   2        7.97       38.04     14.58 o
  -1  -5   2      752.42      729.40     35.16 o
   0  -5   2       39.12       45.81     10.10 o
   1  -5   2       77.72       62.80      6.57 o
   2  -5   2      357.89      322.09     32.79 o
   3  -5   2      241.21      223.16     11.25 o
   4  -5   2       82.67       78.89      8.36 o
   5  -5   2       83.70       94.96     10.53 o
   6  -5   2       11.03        7.95      2.42 o
   7  -5   2       12.88       24.41      8.41 o
   8  -5   2      255.80      300.73     32.93 o
   9  -5   2       42.77       65.34     18.37 o
  10  -5   2        4.91       -3.34     16.26 o
  11  -5   2        8.04       -6.32     16.01 o
 -10  -4   2       16.15        8.23     11.01 o
  -9  -4   2       15.39       58.95     26.65 o
  -8  -4   2       79.02      156.10     41.45 o
  -7  -4   2        3.46       18.82     68.81 o
  -6  -4   2       80.29       62.52     69.08 o
  -5  -4   2       44.57       87.48     25.21 o
  -4  -4   2      342.54      387.84     29.88 o
  -3  -4   2      370.28      331.41     22.21 o
  -2  -4   2      697.09      750.77     34.17 o
  -1  -4   2        4.18        4.52      5.00 o
   0  -4   2      234.38      228.47     13.43 o
   1  -4   2        3.66        4.15      1.70 o
   2  -4   2      134.85      136.56      6.90 o
   3  -4   2     1310.62     1257.59     31.27 o
   4  -4   2      349.56      334.64     19.28 o
   5  -4   2      155.89      146.05     14.32 o
   6  -4   2       52.23       44.98      7.04 o
   7  -4   2       58.20       50.67      9.11 o
   8  -4   2      392.29      401.95     37.10 o
   9  -4   2        9.73       16.87     13.97 o
  10  -4   2       12.01       10.82     17.39 o
  11  -4   2        0.62       11.78     36.71 o
 -11  -3   2        3.46       -5.65     34.55 o
 -10  -3   2        0.12       -0.38     13.10 o
  -9  -3   2       43.33       80.77     26.90 o
  -8  -3   2        9.00       82.57     42.75 o
  -7  -3   2       36.41       40.67     94.55 o
  -6  -3   2        0.52       24.86     50.80 o
  -5  -3   2      143.81      166.49     29.13 o
  -4  -3   2       15.59       21.95     15.17 o
  -3  -3   2      935.87      900.66     33.60 o
  -2  -3   2     3949.59     3805.58     55.73 o
  -1  -3   2     1703.36     1794.11     38.62 o
   0  -3   2      165.18      160.84      9.34 o
   1  -3   2     3052.90     3162.73     39.84 o
   2  -3   2     1211.35     1171.98     23.86 o
   3  -3   2      110.18      128.76     11.07 o
   4  -3   2     1161.46     1113.52     32.93 o
   5  -3   2      448.81      457.85     31.02 o
   6  -3   2        1.90       10.22     16.54 o
   7  -3   2      134.36      120.60     17.49 o
   8  -3   2       62.69       45.30     11.52 o
   9  -3   2        0.31        2.49      7.72 o
  10  -3   2        3.43       24.26     11.76 o
  11  -3   2        6.51       30.54     28.99 o
 -11  -2   2        0.00      -29.28     33.32 o
 -10  -2   2       27.28        5.22     31.70 o
  -9  -2   2       65.00      100.60     43.96 o
  -8  -2   2       27.51      119.10     37.36 o
  -7  -2   2        3.17       45.01     20.39 o
  -6  -2   2       99.88       97.56     48.84 o
  -5  -2   2      424.11      396.46     41.65 o
  -4  -2   2      156.38      165.89     19.33 o
  -3  -2   2     3214.12     3061.13     74.55 o
  -2  -2   2     4518.92     4311.51     57.10 o
  -1  -2   2     4232.92     4133.36     61.34 o
   0  -2   2       78.30       62.07     10.06 o
   1  -2   2     2395.56     2178.06     30.63 o
   2  -2   2     1697.63     1623.71     29.83 o
   3  -2   2       42.06       40.90      5.72 o
   4  -2   2     1339.22     1414.66     36.70 o
   5  -2   2      468.22      468.95     25.87 o
   6  -2   2        4.63        6.85      8.33 o
   7  -2   2      293.11      341.61     31.46 o
   8  -2   2        0.86        3.77      9.04 o
   9  -2   2        4.67        1.19      4.11 o
  10  -2   2       12.15       26.34     16.47 o
  11  -2   2        4.39       44.42     22.06 o
 -11  -1   2        6.27       -5.81     17.46 o
 -10  -1   2        9.46        5.73      4.48 o
  -9  -1   2        2.90       37.32     25.78 o
  -8  -1   2       35.31       76.53     34.18 o
  -7  -1   2        0.99       21.95     15.60 o
  -6  -1   2      147.53      196.90     32.42 o
  -5  -1   2        0.25        5.01      7.63 o
  -4  -1   2      458.26      489.06     31.88 o
  -3  -1   2       20.34       19.02      5.72 o
  -2  -1   2    17314.28    17635.29    213.26 o
  -1  -1   2      150.96      163.00     15.17 o
   1  -1   2     2660.39     2507.80     31.67 o
   2  -1   2    22066.13    21546.89    214.75 o
   3  -1   2      179.60      170.52     10.96 o
   4  -1   2      147.94      161.18     15.47 o
   5  -1   2      730.68      722.09     32.70 o
   6  -1   2       27.29       23.82      6.07 o
   7  -1   2      471.21      419.98     34.48 o
   8  -1   2       15.00        4.74     13.72 o
   9  -1   2       59.15       73.85     16.47 o
  10  -1   2       19.44       24.23     18.31 o
  11  -1   2       12.69       51.65     36.62 o
 -12   0   2        2.23      -33.78     33.78 o
 -11   0   2        0.49      -10.29     19.66 o
 -10   0   2        8.91        2.46     16.14 o
  -9   0   2       51.30       49.28     27.16 o
  -8   0   2      204.02      237.47     30.99 o
  -7   0   2       76.51       89.72     20.27 o
  -6   0   2      247.78      249.48     26.23 o
  -5   0   2       10.72       22.64      5.30 o
  -4   0   2      215.87      214.69     11.71 o
  -3   0   2      248.52      276.44     14.06 o
  -2   0   2      606.58      641.71     18.22 o
   1   0   2     2437.48     2550.47     48.03 o
   2   0   2     2422.02     2403.54     36.34 o
   3   0   2      182.56      180.96     11.25 o
   4   0   2     2720.66     2712.37     60.64 o
   5   0   2      776.46      835.24     37.74 o
   6   0   2        1.07        2.49      9.36 o
   7   0   2       12.36       14.14     10.25 o
   8   0   2        1.92        7.12     10.55 o
   9   0   2        2.85        0.46     10.74 o
  10   0   2       40.51       24.99     21.01 o
  11   0   2       11.74       47.08     34.61 o
 -12   1   2        3.56       -5.95     30.38 o
 -11   1   2        8.54      -13.34     18.19 o
 -10   1   2        3.89      -10.57     10.61 o
  -9   1   2        0.13       -0.54      3.57 o
  -8   1   2       22.25       15.98      6.80 o
  -7   1   2       18.07       20.95      7.18 o
  -6   1   2      188.95      181.94     16.41 o
  -5   1   2      296.17      276.00     19.62 o
  -4   1   2      747.57      752.87     22.74 o
  -3   1   2      518.49      457.82     16.99 o
  -2   1   2      797.68      788.31     18.66 o
  -1   1   2     7309.31     7388.96     67.52 o
   0   1   2     6000.24     6072.33    119.36 o
   1   1   2      310.08      285.43     11.69 o
   2   1   2      156.13      147.65     10.86 o
   3   1   2      224.48      228.89     16.91 o
   4   1   2     1841.99     2107.68     86.50 o
   5   1   2      702.46      738.63     56.11 o
   6   1   2        3.50        9.01     20.69 o
   7   1   2       15.78       13.88      7.18 o
   8   1   2       16.16        6.55      4.85 o
   9   1   2       34.77       17.73     11.92 o
  10   1   2        2.10       10.99     14.69 o
 -12   2   2        6.73        2.43     10.48 o
 -11   2   2        3.37       -1.33     15.17 o
 -10   2   2        2.34        0.73     14.24 o
  -9   2   2       18.69       -3.19      9.63 o
  -8   2   2        3.03      -11.13     11.13 o
  -7   2   2      255.91      208.59     24.26 o
  -6   2   2      232.60      216.50     22.99 o
  -5   2   2        4.99        1.47      2.39 o
  -4   2   2      866.15      850.42     26.02 o
  -3   2   2     3787.95     3815.49     48.67 o
  -2   2   2     1446.44     1410.55     27.90 o
  -1   2   2       13.21       11.09      5.09 o
   0   2   2     2713.98     2849.09     36.69 o
   1   2   2     2043.56     2133.55     37.12 o
   2   2   2       73.22       66.22      6.67 o
   3   2   2      204.64      218.78     20.61 o
   4   2   2       58.69       59.12     15.06 o
   5   2   2      271.34      282.08     35.55 o
   6   2   2        8.59       22.89     26.03 o
   7   2   2       17.10       12.10     13.45 o
   8   2   2      407.78      351.07     48.67 o
   9   2   2       19.48       -2.77     10.59 o
  10   2   2       13.88       12.49     15.19 o
 -12   3   2        1.06        2.07      8.37 o
 -11   3   2       32.54       23.23     15.30 o
 -10   3   2       84.31       66.92     20.44 o
  -9   3   2      184.15      161.16     31.21 o
  -8   3   2      338.60      383.93     43.83 o
  -7   3   2       40.43       45.24     14.22 o
  -6   3   2      355.45      359.55     36.66 o
  -5   3   2        2.90        6.15      6.11 o
  -4   3   2      265.20      280.02     17.61 o
  -3   3   2        9.42       14.33      4.77 o
  -2   3   2     2826.53     2759.61     49.70 o
  -1   3   2       42.76       45.62      6.03 o
   0   3   2        0.32        7.73      2.87 o
   1   3   2     2089.95     2103.56     47.02 o
   2   3   2     2659.56     2834.51     62.07 o
   3   3   2     1299.89     1398.17     68.72 o
   4   3   2      194.29      196.46     19.79 o
   5   3   2        9.33       12.31      8.09 o
   6   3   2        0.69       -2.92      7.95 o
   7   3   2        9.63       -1.09      8.99 o
   8   3   2       65.17       24.30     17.69 o
   9   3   2        1.65      -12.33     12.33 o
  10   3   2        8.41       24.24     26.04 o
 -12   4   2        9.04       13.45     20.13 o
 -11   4   2        5.41        7.68     13.39 o
 -10   4   2       35.99       36.26     16.95 o
  -9   4   2      151.49      127.22     29.89 o
  -8   4   2        0.12        0.85      7.77 o
  -7   4   2       17.10        2.32     15.78 o
  -6   4   2     1060.96     1132.32     48.99 o
  -5   4   2      103.29      114.68     13.65 o
  -4   4   2      366.62      399.29     20.29 o
  -3   4   2     2493.86     2473.61     46.56 o
  -2   4   2     3269.47     3254.06     62.00 o
  -1   4   2      492.65      539.08     26.85 o
   0   4   2      857.11      867.69     36.72 o
   1   4   2     1645.79     1696.75     46.86 o
   2   4   2      160.27      173.57     18.78 o
   3   4   2       69.49       64.98     15.46 o
   4   4   2        9.81       31.17     14.93 o
   5   4   2      576.33      587.20     56.04 o
   6   4   2       26.65        5.18     27.49 o
   7   4   2       38.56       24.13     14.57 o
   8   4   2        0.12       -5.26     10.33 o
   9   4   2        0.00        2.39      7.55 o
 -11   5   2        1.88       -6.54     23.50 o
 -10   5   2       46.03       74.77     23.95 o
  -9   5   2      102.13      128.50     27.69 o
  -8   5   2       19.48       12.98     12.78 o
  -7   5   2      215.81      205.47     21.81 o
  -6   5   2      905.98      935.42     41.54 o
  -5   5   2      641.10      649.87     31.23 o
  -4   5   2      248.40      236.84     15.03 o
  -3   5   2      282.86      303.62     19.16 o
  -2   5   2      914.87      868.51     33.81 o
  -1   5   2        1.07       -0.53      3.27 o
   0   5   2      864.03      929.49     36.06 o
   1   5   2      340.05      320.05     22.46 o
   2   5   2        0.23        1.02      2.08 o
   3   5   2       23.75       11.71      9.25 o
   4   5   2       23.57       60.40     20.46 o
   5   5   2        1.13       -2.73     20.40 o
   6   5   2      133.77      117.22     25.57 o
   7   5   2       75.08       47.02     16.09 o
   8   5   2        9.70        1.90      8.20 o
   9   5   2        7.45        4.78      9.90 o
 -11   6   2        1.44        6.47     15.56 o
 -10   6   2       20.43       18.75     18.85 o
  -9   6   2       76.11       92.77     36.25 o
  -8   6   2        1.59       -5.15      6.95 o
  -7   6   2       96.70      111.51     37.33 o
  -6   6   2        0.42        1.21      1.19 o
  -5   6   2       64.73       55.25      7.42 o
  -4   6   2       24.83       16.34      5.78 o
  -3   6   2       64.86       55.69      7.09 o
  -2   6   2      546.03      517.12     27.99 o
  -1   6   2        1.79       -0.51      4.37 o
   0   6   2        4.30        5.13      6.11 o
   1   6   2      240.86      285.60     26.30 o
   2   6   2      124.09      139.65     19.22 o
   3   6   2       20.87       18.39     10.54 o
   4   6   2      271.76      305.24     32.02 o
   5   6   2        0.57        3.91     11.15 o
   6   6   2        0.51       -2.73     17.23 o
   7   6   2        0.38        3.54     12.06 o
   8   6   2        2.94        0.87      6.13 o
 -11   7   2        1.84        6.45      5.78 o
 -10   7   2        4.89        9.06      8.35 o
  -9   7   2        1.88        7.02     12.47 o
  -8   7   2        0.01        0.45      5.05 o
  -7   7   2      133.54      150.14     47.08 o
  -6   7   2      173.76      201.57     22.05 o
  -5   7   2      116.00      129.83     15.97 o
  -4   7   2      369.16      401.38     27.77 o
  -3   7   2       45.66       34.48      6.47 o
  -2   7   2        0.17        0.27      1.28 o
  -1   7   2       16.70       10.78      6.56 o
   0   7   2      147.91      140.76     24.83 o
   1   7   2       53.50       75.12     16.09 o
   2   7   2       36.15       63.54     14.26 o
   3   7   2       10.31        1.74     10.33 o
   4   7   2       87.13       71.46     14.66 o
   5   7   2       73.61       73.91     15.71 o
   6   7   2        9.94        7.71      4.61 o
   7   7   2       17.65       13.81     10.08 o
 -10   8   2       10.63       19.35     22.08 o
  -9   8   2        2.68        1.39      5.69 o
  -8   8   2       54.36       61.52     31.45 o
  -7   8   2      255.93      317.23     68.18 o
  -6   8   2        0.29       -0.50      3.28 o
  -5   8   2       43.63       54.50     26.04 o
  -4   8   2       58.54       59.81     10.77 o
  -3   8   2       81.05       69.73     11.12 o
  -2   8   2       12.40        9.74      5.58 o
  -1   8   2      114.01      155.29     25.40 o
   0   8   2       39.17       37.58     11.87 o
   1   8   2        8.34        3.40     18.83 o
   2   8   2        4.07       -0.86      4.87 o
   3   8   2      158.94      149.76     21.87 o
   4   8   2       14.55        5.73      5.11 o
   5   8   2        3.64        5.89      8.43 o
   6   8   2        0.37        6.27      7.48 o
  -9   9   2        0.10       13.05     16.25 o
  -8   9   2       17.51       20.99     21.04 o
  -7   9   2        6.46       -3.33      8.42 o
  -6   9   2       11.19       21.83     15.21 o
  -5   9   2       48.25       34.95     23.24 o
  -4   9   2       68.88       63.11     28.66 o
  -3   9   2       98.61       88.98     33.28 o
  -2   9   2        6.48        5.28      7.95 o
  -1   9   2       26.68       31.84      7.34 o
   0   9   2       16.87       10.41      8.72 o
   1   9   2        8.45       17.63      8.67 o
   2   9   2        3.34        1.43      4.50 o
   3   9   2       61.54       68.11     13.84 o
   4   9   2       38.33       38.26     11.37 o
   5   9   2        0.15        2.94      7.30 o
  -9  10   2       42.11       54.58     36.36 o
  -8  10   2        1.26        0.19     11.43 o
  -7  10   2        9.04       12.67     13.37 o
  -6  10   2       16.45       32.26     25.54 o
  -5  10   2        0.32        8.57     14.68 o
  -4  10   2        2.86       -2.13      4.12 o
  -3  10   2       44.91       56.09     28.86 o
  -2  10   2        0.50        3.06      9.40 o
  -1  10   2       10.12       14.48     14.81 o
   0  10   2        7.74        2.56      7.54 o
   1  10   2       12.56       13.69     17.54 o
   2  10   2       37.48       49.25     18.56 o
   3  10   2       14.80       22.41     11.37 o
   4  10   2        0.13        9.05     10.32 o
  -7  11   2        0.15        9.89     19.55 o
  -6  11   2       31.07       46.90     31.95 o
  -5  11   2       40.49       44.02     28.16 o
  -4  11   2       14.69       13.68     14.57 o
  -3  11   2        9.94       12.80     16.08 o
  -2  11   2       12.61        4.28      4.26 o
  -1  11   2       27.40       25.41     17.98 o
   0  11   2        9.45       11.47     14.14 o
   1  11   2        6.72        7.47      9.76 o
   2  11   2        1.03       -8.92     15.50 o
  -5  12   2        5.76       22.17     26.09 o
  -4  12   2        0.50        5.92     17.30 o
  -3  12   2        7.33        0.08      7.07 o
  -2  12   2       55.52       57.49     33.35 o
  -1  12   2       19.01       10.99     15.32 o
   1 -13   3       12.63       29.46     24.45 o
   2 -13   3        9.58        8.95     15.53 o
  -3 -12   3        0.67        1.37     10.62 o
  -2 -12   3        0.34        3.13     10.51 o
  -1 -12   3       37.85       57.65     32.86 o
   0 -12   3        0.53        6.33     13.41 o
   1 -12   3       55.78       83.99     41.50 o
   2 -12   3        0.14        8.08     12.96 o
   3 -12   3       26.44       40.25     26.10 o
   4 -12   3       10.96       12.51      9.81 o
   5 -12   3        1.84        2.26      5.20 o
   6 -12   3        2.76        7.17     15.52 o
  -5 -11   3        0.13       -1.86      5.95 o
  -4 -11   3        4.49        3.71      5.65 o
  -3 -11   3       10.87        9.20     12.18 o
  -2 -11   3        6.33        2.85      4.72 o
  -1 -11   3       48.26       41.04     28.02 o
   0 -11   3        3.18        8.44     14.71 o
   1 -11   3        0.37        6.07     12.30 o
   2 -11   3       13.24       29.12     24.06 o
   3 -11   3        1.59       -4.50      6.72 o
   4 -11   3       32.82       34.73     20.26 o
   5 -11   3        4.80        3.62     11.27 o
   6 -11   3        1.80        0.14      6.60 o
   7 -11   3        3.74        6.91      8.98 o
  -6 -10   3        0.05        3.77     13.15 o
  -5 -10   3        3.26      -12.51     15.74 o
  -4 -10   3       28.03       13.37      8.17 o
  -3 -10   3       12.86       38.37     15.32 o
  -2 -10   3       13.55       15.00     14.39 o
  -1 -10   3       79.05       95.57     25.25 o
   0 -10   3       20.41       10.49      9.27 o
   1 -10   3        3.55        3.63      9.56 o
   2 -10   3        5.27       15.18     18.40 o
   3 -10   3       65.50       70.20     30.68 o
   4 -10   3        9.38        3.36      1.93 o
   5 -10   3       10.72       -7.78     16.40 o
   6 -10   3        6.74        0.67      8.76 o
   7 -10   3        6.93        5.44     14.90 o
   8 -10   3        6.94       13.81     13.80 o
  -7  -9   3        0.65      -10.22     17.69 o
  -6  -9   3        0.09       -5.57     36.84 o
  -5  -9   3      205.76      212.75     32.24 o
  -4  -9   3       33.50       20.76     15.36 o
  -3  -9   3       26.87       20.90      6.44 o
  -2  -9   3      918.73     1028.19     79.30 o
  -1  -9   3        0.10       11.59      8.42 o
   0  -9   3      380.79      409.68     42.12 o
   1  -9   3      121.17      103.02     16.84 o
   2  -9   3      722.04      753.97     96.55 o
   3  -9   3      541.99      511.29     77.55 o
   4  -9   3      116.43       81.88     30.95 o
   5  -9   3      133.83       89.82     32.15 o
   6  -9   3       11.17       15.05     16.45 o
   7  -9   3       89.56       81.14     34.63 o
   8  -9   3        0.66       -0.86      9.80 o
   9  -9   3        0.63       -0.38     10.54 o
  -8  -8   3       13.70      -20.77     20.77 o
  -7  -8   3        0.50        1.65      1.17 o
  -6  -8   3        0.03       43.18     33.66 o
  -5  -8   3       21.87        9.98     15.21 o
  -4  -8   3        5.21        2.58     18.74 o
  -3  -8   3        2.85       -3.59     18.38 o
  -2  -8   3      148.44      138.44     26.79 o
  -1  -8   3      104.19      120.74     23.52 o
   0  -8   3        5.94        6.37      4.32 o
   1  -8   3       58.09       49.05      5.94 o
   2  -8   3       83.08      112.80     34.69 o
   3  -8   3       25.84       49.82     45.32 o
   4  -8   3       31.80       43.05     39.61 o
   5  -8   3      162.49      248.23     69.35 o
   6  -8   3        0.17        8.34     35.65 o
   7  -8   3       18.08       34.28     50.49 o
   8  -8   3       14.26       40.89     46.46 o
   9  -8   3       31.64       54.36     32.43 o
  10  -8   3        0.70       -0.19      6.16 o
  -9  -7   3        0.75      -24.68     24.68 o
  -8  -7   3        4.09      -28.31     28.31 o
  -7  -7   3        2.75       -7.03     22.11 o
  -6  -7   3      178.98      104.94     67.76 o
  -5  -7   3      770.46      719.53     53.02 o
  -4  -7   3      756.96      716.71     60.48 o
  -3  -7   3        7.84      -17.01     29.68 o
  -2  -7   3       42.17       48.63     12.86 o
  -1  -7   3      291.91      268.48     66.57 o
   0  -7   3      480.82      521.35     31.95 o
   1  -7   3       32.22       43.59      6.26 o
   2  -7   3      327.35      305.04     24.62 o
   3  -7   3        0.66        7.55     15.33 o
   4  -7   3       17.04       43.59     20.59 o
   5  -7   3       63.05       55.47      8.50 o
   6  -7   3      171.81      203.14     20.83 o
   7  -7   3       10.18       14.77     21.68 o
   8  -7   3        0.33       12.52     35.33 o
   9  -7   3       13.33       42.42     42.21 o
  10  -7   3       16.65        7.67     10.27 o
  -9  -6   3        0.82        7.17     15.74 o
  -8  -6   3       14.72      -18.35     25.42 o
  -7  -6   3       55.92       33.20     26.85 o
  -6  -6   3      555.72      530.31     58.92 o
  -5  -6   3        9.21      -13.42     26.00 o
  -4  -6   3       10.98        0.49     14.65 o
  -3  -6   3      169.37      168.52     22.16 o
  -2  -6   3      168.00      160.07     32.05 o
  -1  -6   3      158.56      196.99     19.70 o
   0  -6   3       85.67       88.65     11.20 o
   1  -6   3      106.37      114.68     10.41 o
   2  -6   3        1.06       -1.67      4.38 o
   3  -6   3       71.42       82.67     10.80 o
   4  -6   3      474.63      476.63     20.54 o
   5  -6   3        7.66        4.65      8.94 o
   6  -6   3        1.71       -2.47      4.63 o
   7  -6   3       28.15       29.40      8.46 o
   8  -6   3       25.28       34.92     12.70 o
   9  -6   3        0.96        3.22     20.11 o
  10  -6   3        0.02        7.94     29.55 o
 -10  -5   3        0.66        1.76     51.03 o
  -9  -5   3        0.40       -3.94     51.64 o
  -8  -5   3       51.00       29.10     12.70 o
  -7  -5   3       29.47       19.29     12.69 o
  -6  -5   3     1767.69     1603.07    100.78 o
  -5  -5   3       12.32       24.78     49.26 o
  -4  -5   3        7.75       -1.20     32.69 o
  -3  -5   3      308.77      265.50     24.83 o
  -2  -5   3      337.75      331.60     24.56 o
  -1  -5   3     1039.39     1144.87     38.97 o
   0  -5   3       59.97       54.28      8.65 o
   1  -5   3      120.43      101.02      9.23 o
   2  -5   3      120.71      117.99      9.59 o
   3  -5   3        2.84       12.06     13.14 o
   4  -5   3        1.34       -3.64      3.64 o
   5  -5   3        9.38        6.09      4.06 o
   6  -5   3       22.72       13.44      8.05 o
   7  -5   3        0.00       -1.57      6.12 o
   8  -5   3       61.16       66.52     15.26 o
   9  -5   3        2.10        3.59      5.45 o
  10  -5   3        0.02        6.10     25.36 o
 -11  -4   3        1.44       -6.84     50.49 o
 -10  -4   3        7.03       -4.36     34.18 o
  -9  -4   3       51.69       39.70     49.83 o
  -8  -4   3        0.33      -41.36     41.36 o
  -7  -4   3      460.77      393.97     45.33 o
  -6  -4   3     1121.83     1040.01     77.25 o
  -5  -4   3      141.26      103.66     31.50 o
  -4  -4   3     1456.03     1446.91     77.35 o
  -3  -4   3       61.02        8.86     17.44 o
  -2  -4   3      719.85      891.88     38.85 o
  -1  -4   3     1840.70     1819.36     52.74 o
   0  -4   3      324.41      319.58     18.47 o
   1  -4   3      378.80      369.19     17.69 o
   2  -4   3      283.22      269.54     13.55 o
   3  -4   3       21.06       20.25      4.34 o
   4  -4   3       29.56       37.02      8.64 o
   5  -4   3       49.84       48.75     10.53 o
   6  -4   3       10.97       20.70      9.61 o
   7  -4   3      103.15      104.57     23.71 o
   8  -4   3      228.82      237.96     28.17 o
   9  -4   3      133.61      133.41     23.86 o
  10  -4   3        4.48       12.90      8.41 o
  11  -4   3        2.31        8.95     15.67 o
 -11  -3   3        0.55       -7.30     18.44 o
 -10  -3   3       46.99       17.45     34.58 o
  -9  -3   3        4.33        3.01     38.98 o
  -8  -3   3      318.13      308.40     42.23 o
  -7  -3   3      319.98      281.43     35.89 o
  -6  -3   3      134.33       89.94     36.06 o
  -5  -3   3     1730.02     1668.02     89.21 o
  -4  -3   3       25.20        9.22     25.77 o
  -3  -3   3      915.26      890.53     32.77 o
  -2  -3   3       96.65       97.28     11.57 o
  -1  -3   3     2442.79     2381.11     55.74 o
   0  -3   3      333.12      326.63     16.12 o
   1  -3   3      437.37      371.74     16.87 o
   2  -3   3     1632.48     1614.93     33.42 o
   3  -3   3     5299.41     5489.32     68.60 o
   4  -3   3       23.78       27.43      4.90 o
   5  -3   3       23.58       22.75      5.77 o
   6  -3   3       40.41       54.35     12.23 o
   7  -3   3      337.98      338.88     40.89 o
   8  -3   3       79.16       74.10     14.54 o
   9  -3   3        3.59       -6.21      7.06 o
  10  -3   3       19.08       18.02      8.86 o
  11  -3   3        0.31       19.31     15.97 o
 -11  -2   3        5.07       11.61     10.91 o
 -10  -2   3       93.13       69.30     36.88 o
  -9  -2   3       43.49       24.23     43.13 o
  -8  -2   3       46.46       82.36     38.11 o
  -7  -2   3       71.72       14.73     18.41 o
  -6  -2   3       32.16       12.94     22.75 o
  -5  -2   3      143.29      156.67     40.17 o
  -4  -2   3        0.08      -11.57     11.57 o
  -3  -2   3      175.05      172.47     18.63 o
  -2  -2   3     9145.93     9216.78    396.49 o
  -1  -2   3     1323.56     1264.52     49.05 o
   0  -2   3      759.32      758.38     38.58 o
   1  -2   3        4.77        9.50      3.33 o
   2  -2   3       61.30       51.78      5.95 o
   3  -2   3      660.25      636.67     23.81 o
   4  -2   3     2935.32     2997.49     66.57 o
   5  -2   3       81.23       83.52     10.31 o
   6  -2   3        0.37       -1.49      6.22 o
   7  -2   3      490.18      534.47     41.45 o
   8  -2   3        0.13        0.22      8.18 o
   9  -2   3        1.92        1.97      8.95 o
  10  -2   3        2.25        2.81      7.57 o
  11  -2   3       21.67       33.27     20.87 o
 -12  -1   3        0.02      -16.33     16.33 o
 -11  -1   3        0.51      -15.03     15.03 o
 -10  -1   3      144.23      132.84     30.05 o
  -9  -1   3        5.94        3.54     30.98 o
  -8  -1   3       69.53       26.10     60.12 o
  -7  -1   3      179.65       85.11     89.03 o
  -6  -1   3       43.86       46.03     14.12 o
  -5  -1   3      943.77      912.17     28.98 o
  -4  -1   3       47.66       31.18     14.78 o
  -3  -1   3        8.87       18.33      4.99 o
  -2  -1   3        3.14       15.02      5.71 o
  -1  -1   3    10619.84    11133.13    149.11 o
   0  -1   3    13382.64    13147.97    211.91 o
   1  -1   3     1654.15     1488.97     60.54 o
   2  -1   3     1883.02     1695.41     31.00 o
   3  -1   3      139.99      118.01     12.00 o
   4  -1   3      777.19      752.04     31.12 o
   5  -1   3       75.64       78.76     11.68 o
   6  -1   3     1003.61     1081.22     53.83 o
   7  -1   3      191.54      204.61     24.38 o
   8  -1   3        8.62       12.50      9.39 o
   9  -1   3        0.49       10.59     11.95 o
  10  -1   3       43.66       29.27     23.25 o
 -12   0   3        3.09        0.26      6.67 o
 -11   0   3       56.88       29.59     18.55 o
 -10   0   3        4.08       -0.16      8.33 o
  -9   0   3       59.76       44.71     16.67 o
  -8   0   3       13.33       16.65     11.95 o
  -7   0   3      167.13      170.31     15.43 o
  -6   0   3      671.74      733.50     33.09 o
  -5   0   3      108.27      125.44     12.80 o
  -4   0   3       95.23       89.83     11.65 o
  -3   0   3      324.94      344.36     16.54 o
  -2   0   3     1279.91     1263.41     28.02 o
  -1   0   3     2954.61     3045.09     38.72 o
   0   0   3      291.94      267.96     12.46 o
   1   0   3      777.07      801.23     24.72 o
   2   0   3     1495.57     1401.24     30.86 o
   3   0   3        9.14       17.16      4.55 o
   4   0   3       27.78       24.50      6.72 o
   5   0   3       82.36       71.68     11.40 o
   6   0   3        0.85        5.70      7.08 o
   7   0   3       64.62       40.68     21.04 o
   8   0   3       11.78        2.27     16.64 o
   9   0   3        0.36      -27.95     31.49 o
  10   0   3        0.02      -22.75     22.75 o
 -12   1   3        1.08       -1.78     11.01 o
 -11   1   3        1.01       -3.72     12.44 o
 -10   1   3       40.31       43.53     10.99 o
  -9   1   3        2.58        5.00      8.91 o
  -8   1   3        1.08       -1.36      6.45 o
  -7   1   3       47.30       33.91      6.94 o
  -6   1   3      186.21      222.57     19.40 o
  -5   1   3       22.20       18.26      4.70 o
  -4   1   3        0.82        8.46      6.85 o
  -3   1   3      407.80      375.35     17.82 o
  -2   1   3      469.92      450.10     16.25 o
  -1   1   3    14319.01    14781.42     87.70 o
   0   1   3       93.01      123.45      8.30 o
   1   1   3     6278.93     6295.72     77.65 o
   2   1   3       64.99       73.86     10.30 o
   3   1   3        4.17        9.29      2.40 o
   4   1   3       28.14       18.04      5.79 o
   5   1   3       73.60       60.37     13.88 o
   6   1   3       64.79       89.00     32.40 o
   7   1   3        5.56       23.96     25.87 o
   8   1   3       62.08       34.34     19.03 o
   9   1   3        9.65       -7.69     22.26 o
  10   1   3       11.90        5.58      6.89 o
 -12   2   3        4.95       13.80     14.53 o
 -11   2   3       70.91       85.60     27.59 o
 -10   2   3        4.16       -4.22      9.09 o
  -9   2   3        3.11        2.71      5.44 o
  -8   2   3        4.43        2.99      2.58 o
  -7   2   3        0.00       -4.38      4.38 o
  -6   2   3      855.58      879.33     47.64 o
  -5   2   3      400.91      405.05     22.39 o
  -4   2   3      719.45      710.56     26.62 o
  -3   2   3       80.84       81.95      7.51 o
  -2   2   3     2364.62     2337.98     36.05 o
  -1   2   3     5325.26     5441.94     62.01 o
   0   2   3      211.96      187.78     10.22 o
   1   2   3      602.54      566.24     19.87 o
   2   2   3      406.88      409.11     21.17 o
   3   2   3      801.58      853.97     37.19 o
   4   2   3        8.42        3.01      2.89 o
   5   2   3       29.98       22.36      8.07 o
   6   2   3       50.97       64.24     22.32 o
   7   2   3      137.52      204.39     39.96 o
   8   2   3      213.49      200.22     51.74 o
   9   2   3       62.91       65.55     29.31 o
  10   2   3        1.57        3.92      8.75 o
 -12   3   3       20.30       38.38     21.11 o
 -11   3   3        0.56        3.39     18.11 o
 -10   3   3      116.38      125.61     31.56 o
  -9   3   3        0.05        5.36     12.92 o
  -8   3   3      194.71      235.24     35.65 o
  -7   3   3      342.90      338.92     39.80 o
  -6   3   3      151.47      137.15     23.75 o
  -5   3   3      131.48      169.76     19.14 o
  -4   3   3     1632.87     1761.67     46.90 o
  -3   3   3      324.63      351.56     18.06 o
  -2   3   3       22.30       26.81      3.21 o
  -1   3   3      274.08      261.05     16.95 o
   0   3   3      592.07      561.66     16.52 o
   1   3   3       13.32       24.69      6.25 o
   2   3   3      111.56      123.12     12.86 o
   3   3   3       69.59       75.27     13.46 o
   4   3   3        5.90        7.15      3.20 o
   5   3   3       79.48       92.42     14.57 o
   6   3   3        3.58        5.01     20.13 o
   7   3   3       61.40       22.10     19.75 o
   8   3   3       31.73       20.57     22.88 o
   9   3   3       20.52       -3.62     17.44 o
 -12   4   3        4.97        5.94     15.25 o
 -11   4   3        6.06        9.97     16.48 o
 -10   4   3       26.21       35.66     14.60 o
  -9   4   3      569.19      625.76     62.67 o
  -8   4   3       33.26       34.33     13.97 o
  -7   4   3      189.36      221.12     31.74 o
  -6   4   3       49.04       56.94     10.83 o
  -5   4   3      437.76      467.34     30.38 o
  -4   4   3     1286.34     1257.38     38.85 o
  -3   4   3       16.06       19.88      4.08 o
  -2   4   3     3459.45     3409.01     59.97 o
  -1   4   3        0.01       -3.18      3.71 o
   0   4   3      362.39      365.88     21.35 o
   1   4   3       15.99       20.19      6.85 o
   2   4   3     1360.46     1432.10     48.46 o
   3   4   3      303.67      305.25     27.42 o
   4   4   3       84.08       87.54     15.49 o
   5   4   3        5.71        9.64     15.30 o
   6   4   3       30.72       37.17     26.70 o
   7   4   3       38.27       20.87     33.49 o
   8   4   3       58.74       64.01     19.62 o
   9   4   3       19.71       15.18      7.25 o
 -12   5   3        0.30       -2.82     15.23 o
 -11   5   3        7.51        3.59      9.28 o
 -10   5   3       43.75       65.34     21.07 o
  -9   5   3       27.93       41.77     16.49 o
  -8   5   3       97.04       97.53     21.60 o
  -7   5   3       39.70       29.92      4.61 o
  -6   5   3      391.88      406.39     30.08 o
  -5   5   3       66.25       51.01      7.52 o
  -4   5   3        9.18        4.78      2.39 o
  -3   5   3      144.74      167.74     12.71 o
  -2   5   3      767.34      758.24     35.85 o
  -1   5   3      222.01      224.43     20.05 o
   0   5   3     2616.84     2609.11     64.51 o
   1   5   3       27.89       32.69      5.05 o
   2   5   3      307.91      320.10     27.06 o
   3   5   3       36.24       34.67      9.65 o
   4   5   3       27.66       24.19     10.23 o
   5   5   3        3.00        7.05      6.37 o
   6   5   3      145.16      124.49     25.86 o
   7   5   3       20.49        5.65     24.55 o
   8   5   3        8.38      -14.29     14.29 o
 -11   6   3       32.60       30.76     23.00 o
 -10   6   3        3.33       10.89     18.46 o
  -9   6   3       10.80       14.65     16.37 o
  -8   6   3       23.96        2.78     14.93 o
  -7   6   3      144.00      163.07     26.96 o
  -6   6   3        0.48        9.03     12.81 o
  -5   6   3       38.37       35.56      6.05 o
  -4   6   3       32.50       39.05      6.79 o
  -3   6   3      130.11      117.81     17.74 o
  -2   6   3      100.25       94.95     13.55 o
  -1   6   3        0.10        2.29      1.89 o
   0   6   3       66.94       61.56      9.50 o
   1   6   3        0.30       -1.31      4.42 o
   2   6   3        1.83       -4.34      5.69 o
   3   6   3        3.47        0.35      3.64 o
   4   6   3        6.93       22.39      9.72 o
   5   6   3       26.87       22.58      7.96 o
   6   6   3       13.15        5.56      4.92 o
   7   6   3        1.83      -13.45     13.45 o
 -11   7   3        1.02       -5.53      6.16 o
 -10   7   3       63.30       94.80     42.72 o
  -9   7   3        9.64        9.23      8.80 o
  -8   7   3        0.05        1.34      3.69 o
  -7   7   3        4.00        7.54     14.97 o
  -6   7   3       82.61       78.95     13.30 o
  -5   7   3      165.02      217.90     24.43 o
  -4   7   3        4.50        2.04      2.02 o
  -3   7   3      314.39      306.78     24.21 o
  -2   7   3      133.00      133.17     14.21 o
  -1   7   3      608.97      636.18     39.85 o
   0   7   3       69.27       92.08     12.95 o
   1   7   3      187.05      216.06     22.82 o
   2   7   3       20.26       14.06      9.01 o
   3   7   3      282.50      337.47     33.91 o
   4   7   3       70.00       95.50     18.13 o
   5   7   3       12.41        7.56      7.68 o
   6   7   3        3.13        0.12      5.34 o
   7   7   3        0.21       -0.45      8.90 o
 -10   8   3       14.24       21.03     25.23 o
  -9   8   3        9.06       27.80     25.63 o
  -8   8   3        6.21        4.81      6.45 o
  -7   8   3       85.73      122.50     44.06 o
  -6   8   3      102.49      117.77     41.18 o
  -5   8   3        7.89       15.86     18.12 o
  -4   8   3        0.76        0.98      1.96 o
  -3   8   3      296.85      303.58     24.16 o
  -2   8   3       20.78       24.82      7.91 o
  -1   8   3      168.24      144.22     25.80 o
   0   8   3      227.51      240.73     25.45 o
   1   8   3      259.42      310.09     30.12 o
   2   8   3      126.91      129.69     19.42 o
   3   8   3       20.55       15.85     13.91 o
   4   8   3       53.48       38.42     15.83 o
   5   8   3        5.28        6.88      6.32 o
   6   8   3        9.42       -2.16     17.72 o
  -9   9   3       18.96       19.14     19.12 o
  -8   9   3       41.08       52.37     28.76 o
  -7   9   3       74.55       73.63     35.00 o
  -6   9   3       20.86       39.83     25.42 o
  -5   9   3       20.79       10.80     12.73 o
  -4   9   3      110.44      100.91     38.23 o
  -3   9   3        0.19       -5.26     12.91 o
  -2   9   3       44.93       51.19     25.07 o
  -1   9   3        0.02        4.11      7.22 o
   0   9   3       51.75       53.73     17.13 o
   1   9   3       11.85        3.40     20.03 o
   2   9   3        8.44        9.58     15.86 o
   3   9   3      100.77       90.97     23.73 o
   4   9   3        1.55       -2.32     10.23 o
   5   9   3        7.05        3.88      4.22 o
  -8  10   3        0.69        6.29     14.98 o
  -7  10   3       32.79       51.70     30.19 o
  -6  10   3       35.50       41.01     22.93 o
  -5  10   3      120.68      136.79     48.48 o
  -4  10   3      178.65      174.02     51.55 o
  -3  10   3        3.49       -5.44     12.43 o
  -2  10   3       20.46       35.32     24.50 o
  -1  10   3        3.25       11.78     15.19 o
   0  10   3        1.18       -1.21      5.21 o
   1  10   3       54.53       48.78     26.89 o
   2  10   3        0.90        0.47     10.54 o
   3  10   3        6.83        0.72      9.56 o
  -7  11   3       24.98       29.80     26.73 o
  -6  11   3        6.33        5.01      9.08 o
  -5  11   3        0.78        1.17      1.22 o
  -4  11   3        6.33        9.77     21.55 o
  -3  11   3        0.03        1.21      8.10 o
  -2  11   3        0.03       -7.49     11.11 o
  -1  11   3        1.73       -5.78     13.39 o
   0  11   3       18.48       15.65     17.40 o
   1  11   3        0.14       -2.83      8.69 o
   1 -13   4        9.29       14.35     25.66 o
   2 -13   4        3.65        2.96      9.47 o
  -3 -12   4        0.23        0.29     12.18 o
  -2 -12   4       13.00       22.98     26.72 o
  -1 -12   4        1.17        4.63     14.12 o
   0 -12   4        0.00        4.04     10.24 o
   1 -12   4        8.26       11.31     19.66 o
   2 -12   4        7.16        4.07     10.28 o
   3 -12   4        2.95       12.20     16.04 o
   4 -12   4        6.02       11.80     16.66 o
   5 -12   4       24.46       30.22     19.24 o
  -5 -11   4        6.98       12.20     18.29 o
  -4 -11   4        0.92        5.61     13.96 o
  -3 -11   4       15.68       15.95     16.51 o
  -2 -11   4        0.71       -4.13     12.42 o
  -1 -11   4        1.71       -0.09      8.03 o
   0 -11   4        9.09        4.95      1.11 o
   1 -11   4        0.02        1.70      9.93 o
   2 -11   4       41.81       28.99     22.07 o
   3 -11   4       10.23        7.73      9.36 o
   4 -11   4        4.05        6.54     11.12 o
   5 -11   4        4.80        1.61     14.10 o
   6 -11   4        1.06        0.43     14.13 o
   7 -11   4        1.19       -5.86     11.34 o
  -6 -10   4        0.99       -6.47      6.47 o
  -5 -10   4        9.96       20.98     14.85 o
  -4 -10   4        5.82       12.63     11.36 o
  -3 -10   4       46.35       51.91     23.54 o
  -2 -10   4      134.70      134.31     30.78 o
  -1 -10   4       31.95       24.42     12.68 o
   0 -10   4       17.12       29.50     20.90 o
   1 -10   4       13.15        9.28     10.74 o
   2 -10   4       12.49       29.45     24.93 o
   3 -10   4       17.22       20.82     18.32 o
   4 -10   4       12.62        6.97      5.86 o
   5 -10   4        0.39       -2.61      8.81 o
   6 -10   4        0.01       -2.62      9.71 o
   7 -10   4        2.07        9.92     14.96 o
   8 -10   4       14.84       10.48      8.81 o
  -7  -9   4        1.32       -1.38     32.99 o
  -6  -9   4       14.38       24.56     41.63 o
  -5  -9   4        9.15       -1.61     11.69 o
  -4  -9   4       13.24       23.28     13.47 o
  -3  -9   4      135.70       90.39     60.90 o
  -2  -9   4       27.32       36.75     17.29 o
  -1  -9   4       35.97       51.28     17.29 o
   0  -9   4      116.33      134.20     23.65 o
   1  -9   4      252.73      276.45     57.25 o
   2  -9   4       48.78      128.30     88.93 o
   3  -9   4      186.70      221.29     61.25 o
   4  -9   4      366.73      505.11    113.99 o
   5  -9   4        0.40        9.55     34.17 o
   6  -9   4        0.02       22.57     49.63 o
   7  -9   4       84.33      137.41     45.85 o
   8  -9   4        1.51       13.63     43.57 o
   9  -9   4        2.46       11.09     14.34 o
  -8  -8   4        0.73      -16.28     16.28 o
  -7  -8   4        2.26       12.79     25.57 o
  -6  -8   4       20.10       -1.70     13.50 o
  -5  -8   4        2.11       -0.12      8.61 o
  -4  -8   4       73.63       62.82     20.16 o
  -3  -8   4      494.19      574.42     78.57 o
  -2  -8   4      183.47      164.48     31.23 o
  -1  -8   4        0.03        6.53     11.04 o
   0  -8   4       29.67       35.09      9.11 o
   1  -8   4       70.30       31.84     17.40 o
   2  -8   4      101.86       84.67     27.51 o
   3  -8   4      208.68      222.25     57.14 o
   4  -8   4        0.02        3.87     20.87 o
   5  -8   4       18.71       29.96     20.58 o
   6  -8   4      166.51      236.49     41.89 o
   7  -8   4       10.39       16.10     22.81 o
   8  -8   4       20.08       22.50     32.78 o
   9  -8   4        0.27        9.77     31.08 o
  -9  -7   4        0.04       -6.31     18.86 o
  -8  -7   4        0.20       -4.08     18.73 o
  -7  -7   4        0.31        0.67     25.31 o
  -6  -7   4       77.76       38.92     11.92 o
  -5  -7   4        0.95      -10.25     27.83 o
  -4  -7   4       41.41       32.12     15.20 o
  -3  -7   4      153.61      144.07     38.20 o
  -2  -7   4        1.27       16.05     20.64 o
  -1  -7   4       18.58       30.35     15.22 o
   0  -7   4      663.45      726.15     34.56 o
   1  -7   4      244.24      259.93     17.72 o
   2  -7   4      243.64      246.42     15.19 o
   3  -7   4       34.20       50.58      9.09 o
   4  -7   4       56.24       48.13      6.80 o
   5  -7   4       77.07       94.30     14.17 o
   6  -7   4       13.57        5.98      5.95 o
   7  -7   4        1.91        4.59      7.55 o
   8  -7   4        8.40       19.68     14.20 o
   9  -7   4        0.54       22.61     18.02 o
  10  -7   4       24.80       88.52     51.43 o
 -10  -6   4        0.02       21.52     50.66 o
  -9  -6   4        9.93      -21.56     21.56 o
  -8  -6   4        3.86      -18.11     18.11 o
  -7  -6   4        3.63       16.08     19.47 o
  -6  -6   4      149.54      116.11     21.63 o
  -5  -6   4       75.57       51.62     16.27 o
  -4  -6   4      197.18      160.73     27.42 o
  -3  -6   4       12.94       20.50     11.69 o
  -2  -6   4      298.15      291.89     32.97 o
  -1  -6   4      422.38      447.28     32.77 o
   0  -6   4       13.25       11.34      3.67 o
   1  -6   4      267.14      295.12     18.66 o
   2  -6   4      156.97      137.47     11.77 o
   3  -6   4        0.19       -1.55      2.47 o
   4  -6   4       61.86       92.89     19.84 o
   5  -6   4       75.83       58.39      9.94 o
   6  -6   4       47.52       57.38     13.16 o
   7  -6   4       24.04       21.73      6.82 o
   8  -6   4        3.89        5.46      7.03 o
   9  -6   4       14.69       29.60     14.17 o
  10  -6   4        5.21       44.05     33.45 o
 -10  -5   4        0.03        8.01     41.30 o
  -9  -5   4        0.02      -24.73     24.73 o
  -8  -5   4        6.41      -11.71     19.96 o
  -7  -5   4       93.15       65.41     55.92 o
  -6  -5   4        8.84       -0.15     27.37 o
  -5  -5   4       28.63       18.50     13.79 o
  -4  -5   4      805.27      796.95     61.63 o
  -3  -5   4        6.46        9.04      8.06 o
  -2  -5   4     1037.45     1142.12     58.48 o
  -1  -5   4      350.41      359.28     26.88 o
   0  -5   4        0.09        3.75      4.25 o
   1  -5   4       16.43       18.23      4.44 o
   2  -5   4      260.39      284.33     17.54 o
   3  -5   4       90.45       93.27     10.62 o
   4  -5   4       51.45       27.83      9.04 o
   5  -5   4       67.40       80.26     16.30 o
   6  -5   4      242.58      283.92     28.26 o
   7  -5   4      171.78      255.38     28.76 o
   8  -5   4       16.21       -0.29      7.45 o
   9  -5   4        0.28       -1.25      8.71 o
  10  -5   4        2.49        4.07     11.54 o
 -11  -4   4        7.50       17.42     15.61 o
 -10  -4   4        1.39        0.92     28.50 o
  -9  -4   4        9.73      -21.07     21.07 o
  -8  -4   4       33.41      -17.42     17.42 o
  -7  -4   4        1.75        0.20     32.99 o
  -6  -4   4        0.58        0.76     28.73 o
  -5  -4   4      697.14      640.92     46.77 o
  -4  -4   4      973.78      967.61     39.47 o
  -3  -4   4     1327.67     1203.84     53.32 o
  -2  -4   4        0.15        6.88      6.78 o
  -1  -4   4      978.21      979.68     40.94 o
   0  -4   4      712.05      745.00     29.46 o
   1  -4   4       14.58       10.59      2.57 o
   2  -4   4      664.75      664.90     23.84 o
   3  -4   4      234.35      218.17     14.49 o
   4  -4   4      137.12      136.19     14.32 o
   5  -4   4      254.42      279.21     25.14 o
   6  -4   4      201.55      212.19     24.00 o
   7  -4   4       14.61       27.90     10.25 o
   8  -4   4        0.19        6.66     32.94 o
   9  -4   4       16.16        8.69      5.27 o
  10  -4   4       22.74       18.63      8.90 o
 -11  -3   4        1.02        6.21     18.65 o
 -10  -3   4        1.06       -2.27     36.69 o
  -9  -3   4       34.27       16.05     47.92 o
  -8  -3   4      143.25      142.83     26.82 o
  -7  -3   4      218.05      160.74     26.18 o
  -6  -3   4      161.17      172.65     40.75 o
  -5  -3   4      421.92      412.44     35.22 o
  -4  -3   4      395.87      410.96     22.86 o
  -3  -3   4     3454.99     3432.73     72.06 o
  -2  -3   4       27.57       28.33      9.43 o
  -1  -3   4      768.16      732.24     43.57 o
   0  -3   4     1405.32     1338.67     62.54 o
   1  -3   4      680.41      665.13     27.66 o
   2  -3   4     1434.86     1427.16     36.40 o
   3  -3   4      492.30      474.88     20.55 o
   4  -3   4       20.58       13.49      4.50 o
   5  -3   4      302.70      319.03     22.05 o
   6  -3   4       22.54       26.36      5.89 o
   7  -3   4       39.52       33.39      8.99 o
   8  -3   4       34.79       53.02     14.17 o
   9  -3   4        0.88       -3.89     14.12 o
  10  -3   4        6.97        5.37      8.86 o
 -11  -2   4       43.92       52.59     22.94 o
 -10  -2   4        6.57       17.80     16.00 o
  -9  -2   4       51.85       26.89     52.73 o
  -8  -2   4        0.41      -33.09     33.09 o
  -7  -2   4       30.14       22.85     10.24 o
  -6  -2   4       29.80        4.63     10.08 o
  -5  -2   4       21.44       22.11     32.99 o
  -4  -2   4      419.21      428.64     40.44 o
  -3  -2   4      153.60      212.95     27.07 o
  -2  -2   4      835.06      889.95     50.63 o
  -1  -2   4     1979.65     2035.60     56.99 o
   0  -2   4      362.87      363.31     26.70 o
   1  -2   4       86.56       87.66      9.66 o
   2  -2   4      886.48      895.66     26.00 o
   3  -2   4      204.48      211.53     15.11 o
   4  -2   4      149.87      141.28     13.82 o
   5  -2   4       22.41        6.36     14.36 o
   6  -2   4       84.58       80.36     10.59 o
   7  -2   4       47.86       57.56     12.35 o
   8  -2   4       22.15       25.18      9.82 o
   9  -2   4        0.93        9.05     11.61 o
  10  -2   4        3.54       -3.41     14.61 o
 -12  -1   4        7.93        8.80      6.98 o
 -11  -1   4       12.19       -1.46     18.13 o
 -10  -1   4        4.71        6.85     23.16 o
  -9  -1   4       43.20       35.33     24.56 o
  -8  -1   4        0.03       11.66     49.16 o
  -7  -1   4       93.90       84.17     16.64 o
  -6  -1   4     1772.41     1797.87     51.69 o
  -5  -1   4      489.40      521.96     46.26 o
  -4  -1   4        1.53       15.61     15.17 o
  -3  -1   4       25.63       34.70      7.22 o
  -2  -1   4     1677.76     1849.76     46.78 o
  -1  -1   4      598.96      587.28     35.18 o
   0  -1   4       61.48       73.50     15.55 o
   1  -1   4      387.69      347.36     27.04 o
   2  -1   4     1045.91     1087.02     65.32 o
   3  -1   4       77.22       80.63      8.96 o
   4  -1   4       31.69       30.54      6.65 o
   5  -1   4       80.35       71.39     10.51 o
   6  -1   4      118.37       99.37     14.76 o
   7  -1   4       20.92       22.49     14.78 o
   8  -1   4       25.15       25.47      6.30 o
   9  -1   4        0.05        9.82     10.71 o
 -12   0   4        0.54        4.02     15.47 o
 -11   0   4        1.35        1.57      4.22 o
 -10   0   4        0.76        7.39      4.64 o
  -9   0   4       19.97       31.44     10.42 o
  -8   0   4       59.95       86.88     17.39 o
  -7   0   4       67.65       64.72     11.78 o
  -6   0   4      676.09      646.01     32.75 o
  -5   0   4      402.23      442.66     32.57 o
  -4   0   4       68.55       66.93     12.03 o
  -3   0   4       21.10       21.67      5.06 o
  -2   0   4     1239.99     1221.35     31.69 o
  -1   0   4      685.44      771.37     30.11 o
   0   0   4     1033.72      957.93     28.42 o
   1   0   4     1383.43     1272.04    131.74 o
   2   0   4        8.33        7.12      3.43 o
   3   0   4       20.76       21.33      4.52 o
   4   0   4      201.39      207.33     17.40 o
   5   0   4      400.01      376.82     27.17 o
   6   0   4      190.91      216.00     26.74 o
   7   0   4        3.42        0.71     11.35 o
   8   0   4        0.17        3.44     22.17 o
   9   0   4       19.38      -19.24     29.65 o
  10   0   4       18.94       -5.03     15.78 o
 -12   1   4       72.04      104.49     26.30 o
 -11   1   4       67.31       95.72     22.36 o
 -10   1   4       59.89       41.81     13.91 o
  -9   1   4        1.58        6.23      8.82 o
  -8   1   4        4.91       17.47      8.80 o
  -7   1   4        1.10        4.67      4.84 o
  -6   1   4        7.26       11.53      5.49 o
  -5   1   4        0.57       -0.71      2.40 o
  -4   1   4       13.50       11.38      2.95 o
  -3   1   4      885.07      896.41     26.98 o
  -2   1   4     2726.69     2841.45     50.40 o
  -1   1   4     3493.41     3566.41     50.38 o
   0   1   4       26.93       18.19      3.69 o
   1   1   4      259.13      254.96     12.20 o
   2   1   4      817.09      848.25     38.36 o
   3   1   4      152.01      160.88     21.13 o
   4   1   4       58.35       47.92     23.00 o
   5   1   4       23.66       21.63      6.96 o
   6   1   4      194.85      216.54     49.57 o
   7   1   4        9.20       32.60     24.49 o
   8   1   4       32.11       41.68     29.31 o
   9   1   4        6.41      -32.84     35.39 o
  10   1   4        0.85      -32.10     32.10 o
 -12   2   4       18.28       28.84     20.20 o
 -11   2   4       70.43       99.41     22.89 o
 -10   2   4      151.41      157.14     27.65 o
  -9   2   4       25.65       -1.06      8.40 o
  -8   2   4        2.09       -6.07      8.36 o
  -7   2   4       83.95       89.68     16.16 o
  -6   2   4      593.20      551.18     38.46 o
  -5   2   4      929.20      971.69     39.47 o
  -4   2   4       11.32       22.82      7.03 o
  -3   2   4        5.65        7.46      3.43 o
  -2   2   4      347.76      349.38     13.34 o
  -1   2   4       39.27       63.82      8.68 o
   0   2   4       63.44       59.94      6.34 o
   1   2   4      539.27      541.89     18.87 o
   2   2   4      236.28      233.38     15.57 o
   3   2   4      649.05      736.01     35.27 o
   4   2   4      859.08     1013.40     71.41 o
   5   2   4       67.33       70.70     26.11 o
   6   2   4        0.52        3.68     13.38 o
   7   2   4        3.11       20.60     20.71 o
   8   2   4        0.60      -24.64     24.64 o
   9   2   4       20.52      -31.31     31.31 o
 -12   3   4        6.54       38.50     25.48 o
 -11   3   4       12.54       21.33     23.06 o
 -10   3   4       18.09       31.06     17.66 o
  -9   3   4       58.24       55.76     18.86 o
  -8   3   4       62.98       98.34     16.09 o
  -7   3   4      344.89      399.05     34.97 o
  -6   3   4       11.07        5.65      3.48 o
  -5   3   4      359.16      349.66     22.87 o
  -4   3   4      540.45      571.97     28.04 o
  -3   3   4     1358.68     1331.86     51.16 o
  -2   3   4      433.60      436.40     26.50 o
  -1   3   4      920.88      996.19     30.67 o
   0   3   4      163.62      149.21     16.80 o
   1   3   4        0.42       -0.02      4.31 o
   2   3   4       21.36       31.24      6.45 o
   3   3   4      694.76      767.77     40.42 o
   4   3   4       24.13       13.07      4.63 o
   5   3   4        0.71       -9.52     13.92 o
   6   3   4        2.54       24.35     21.28 o
   7   3   4       26.68       65.67     37.40 o
   8   3   4       31.88       11.72     20.02 o
   9   3   4        0.24      -36.20     36.20 o
 -12   4   4        2.70        4.13     14.05 o
 -11   4   4        7.69        5.48     11.94 o
 -10   4   4        9.13        2.63     11.74 o
  -9   4   4      190.95      192.35     35.20 o
  -8   4   4       31.75       43.86     17.02 o
  -7   4   4       25.03       26.74      9.06 o
  -6   4   4       24.29        4.77     15.05 o
  -5   4   4        0.93        2.04      3.91 o
  -4   4   4       38.04       33.76      6.59 o
  -3   4   4      217.84      195.30     13.52 o
  -2   4   4       56.15       58.80      9.64 o
  -1   4   4     1720.57     1700.43     70.45 o
   0   4   4      149.53      143.71     13.30 o
   1   4   4       18.58       19.01      5.56 o
   2   4   4      682.48      709.73     38.02 o
   3   4   4        5.93        1.68      3.86 o
   4   4   4      279.77      275.95     28.12 o
   5   4   4        3.42        1.47      5.97 o
   6   4   4        6.34       10.60     18.50 o
   7   4   4        3.72       32.91     17.47 o
   8   4   4       47.82      -16.90     27.01 o
 -12   5   4        1.49        1.58      8.37 o
 -11   5   4        8.98       -0.57     11.06 o
 -10   5   4       82.63       94.98     26.03 o
  -9   5   4      184.44      163.80     31.51 o
  -8   5   4        4.85       -1.02     18.38 o
  -7   5   4        0.65        6.92     23.38 o
  -6   5   4      201.28      187.76     21.93 o
  -5   5   4       32.69       30.44     10.97 o
  -4   5   4      545.09      547.46     26.18 o
  -3   5   4      243.76      215.72     14.29 o
  -2   5   4      191.92      207.44     25.34 o
  -1   5   4       31.00       40.99     10.09 o
   0   5   4        2.81        2.01      2.34 o
   1   5   4       29.76       29.24      7.93 o
   2   5   4        1.36        0.30      3.72 o
   3   5   4       47.97       49.46     10.45 o
   4   5   4        8.42        0.36      3.99 o
   5   5   4      202.30      209.29     27.17 o
   6   5   4        6.35       -3.41     16.03 o
   7   5   4        0.01      -16.93     16.93 o
   8   5   4        1.40      -28.05     35.28 o
 -11   6   4        8.58       19.43     21.48 o
 -10   6   4        0.33        1.58      3.31 o
  -9   6   4       94.38      106.88     40.71 o
  -8   6   4        0.00        7.08     14.01 o
  -7   6   4       47.50       42.86     12.89 o
  -6   6   4      279.00      311.90     35.85 o
  -5   6   4      273.34      251.18     19.47 o
  -4   6   4        6.09        5.44      4.74 o
  -3   6   4        0.17        1.00      1.98 o
  -2   6   4      238.17      240.62     15.61 o
  -1   6   4       38.82       26.30      5.65 o
   0   6   4        1.70        2.27      3.08 o
   1   6   4      157.28      171.66     17.39 o
   2   6   4       21.71       11.57      6.06 o
   3   6   4       86.75       97.41     17.13 o
   4   6   4       28.37       37.31     11.37 o
   5   6   4      227.77      279.98     32.98 o
   6   6   4       11.53      -11.89     24.48 o
   7   6   4        0.11      -18.78     18.78 o
 -11   7   4        4.76       16.00     15.68 o
 -10   7   4       76.42       83.12     36.93 o
  -9   7   4       24.32       42.35     28.97 o
  -8   7   4       21.44       34.79     22.15 o
  -7   7   4       46.95       40.65     14.17 o
  -6   7   4       53.40       37.19      7.72 o
  -5   7   4       79.10       69.23     17.15 o
  -4   7   4        0.01       -0.44      3.92 o
  -3   7   4      213.13      219.72     27.97 o
  -2   7   4      132.87      171.22     17.56 o
  -1   7   4       71.36       68.45      9.20 o
   0   7   4       56.16       55.94      8.00 o
   1   7   4       80.06       86.17     14.67 o
   2   7   4       96.56      111.33     18.25 o
   3   7   4      233.34      243.67     28.60 o
   4   7   4      130.73      130.40     22.27 o
   5   7   4        0.75       -2.54      4.16 o
   6   7   4        0.14      -12.86     15.19 o
 -10   8   4        1.08       -6.02     16.34 o
  -9   8   4       13.10       31.89     22.34 o
  -8   8   4        1.19        3.18      3.72 o
  -7   8   4       20.90       20.83     18.05 o
  -6   8   4       20.60       16.46     15.48 o
  -5   8   4       54.94       72.91     32.24 o
  -4   8   4        4.92        1.49      4.14 o
  -3   8   4       54.74       53.10     15.03 o
  -2   8   4      257.16      275.24     27.52 o
  -1   8   4       45.97       38.13     10.08 o
   0   8   4       38.75       37.95     14.53 o
   1   8   4      159.48      214.37     34.73 o
   2   8   4      147.74      177.23     33.70 o
   3   8   4        0.13       17.13     11.89 o
   4   8   4       75.96       84.84     22.49 o
  -9   9   4       13.55       31.58     29.35 o
  -8   9   4        0.22       -2.29      8.87 o
  -7   9   4       32.91       36.60     23.88 o
  -6   9   4        1.37       -2.06      9.14 o
  -5   9   4        6.10       17.64     15.25 o
  -4   9   4        4.19        7.90      9.81 o
  -3   9   4       21.71       29.84     20.89 o
  -2   9   4        6.24       -3.15      9.53 o
  -1   9   4       41.24       56.40     18.57 o
   0   9   4       19.06       23.95     12.39 o
   1   9   4        7.75       16.96     15.24 o
   2   9   4       29.48       41.43     16.89 o
   3   9   4       53.81       33.70     17.12 o
   4   9   4        8.58        3.60     16.67 o
  -8  10   4        1.23        1.07     11.64 o
  -7  10   4       12.26       29.64     25.76 o
  -6  10   4       10.74        6.46     12.19 o
  -5  10   4        5.51       17.87     19.96 o
  -4  10   4        1.14       -0.92      4.74 o
  -3  10   4       18.54        6.29      6.63 o
  -2  10   4        1.91       -5.50     11.39 o
  -1  10   4       18.80       13.03     10.82 o
   0  10   4       26.10       28.24     23.02 o
   1  10   4        1.09       -3.06      6.17 o
   2  10   4       15.73        4.39     12.27 o
  -6  11   4       19.90       34.82     26.94 o
  -5  11   4        0.45        0.46      7.16 o
  -4  11   4      110.15      111.55     44.84 o
  -3  11   4       71.35       67.72     35.60 o
  -2  11   4        3.32       -5.07     16.17 o
  -1  11   4       14.46       14.29     13.89 o
   0  11   4       42.67       56.13     29.38 o
   1 -13   5        7.13       13.30     16.99 o
   2 -13   5        4.25        6.35     14.14 o
  -3 -12   5        0.01       -3.84      7.46 o
  -2 -12   5        0.31       -1.41      7.97 o
  -1 -12   5        2.00        1.18      9.41 o
   0 -12   5       11.40       28.85     22.81 o
   1 -12   5        1.92       11.02     14.80 o
   2 -12   5        0.92       11.82     12.56 o
   3 -12   5        1.94        7.11     16.50 o
   4 -12   5        2.27       12.60     12.25 o
   5 -12   5        1.48        2.30      8.88 o
  -5 -11   5        0.05       10.47     18.97 o
  -4 -11   5        3.18       25.85     17.21 o
  -3 -11   5       80.10       74.64     42.24 o
  -2 -11   5        7.01        6.24     10.19 o
  -1 -11   5       40.83       62.34     32.03 o
   0 -11   5       31.81       26.27     24.13 o
   1 -11   5       26.88       30.00     21.97 o
   2 -11   5       35.12       57.24     30.99 o
   3 -11   5        1.05        1.53      3.77 o
   4 -11   5        0.51        6.59      9.44 o
   5 -11   5        3.69        7.45      5.49 o
   6 -11   5        6.41       17.64     21.88 o
   7 -11   5        0.94        3.46     10.95 o
  -6 -10   5        3.61       58.31     29.77 o
  -5 -10   5        3.04       19.76     16.44 o
  -4 -10   5       13.94       35.88     20.33 o
  -3 -10   5       12.18       27.85     18.39 o
  -2 -10   5        3.75       34.01     17.44 o
  -1 -10   5       12.66       23.44     13.25 o
   0 -10   5      295.80      332.03     70.82 o
   1 -10   5        0.28        0.84      6.45 o
   2 -10   5      478.36      505.58     62.51 o
   3 -10   5       26.62       39.49     42.59 o
   4 -10   5       10.28       14.32     29.58 o
   5 -10   5       40.00       55.36     47.81 o
   6 -10   5        5.56        7.29     29.50 o
   7 -10   5        7.90        8.30     32.72 o
   8 -10   5        7.86       11.09     47.95 o
  -7  -9   5        0.25       13.39     18.52 o
  -6  -9   5        0.17        7.97     10.59 o
  -5  -9   5        1.24       16.77     12.89 o
  -4  -9   5       39.28       51.35     30.83 o
  -3  -9   5       39.81       43.40     26.09 o
  -2  -9   5       49.92       44.55     21.11 o
  -1  -9   5        0.16       -0.66      8.29 o
   0  -9   5      103.52      122.71     22.74 o
   1  -9   5      119.19      155.92     35.80 o
   2  -9   5      213.04      292.72     50.02 o
   3  -9   5       79.56      139.39     50.39 o
   4  -9   5       28.68       43.29     33.39 o
   5  -9   5      155.38      162.63     48.71 o
   6  -9   5       47.01       71.18     30.64 o
   7  -9   5       43.37       80.09     26.75 o
   8  -9   5        6.12       24.72     24.18 o
  -8  -8   5        3.70       -0.15     10.84 o
  -7  -8   5        0.31       22.56     17.31 o
  -6  -8   5        4.01       -5.69      7.33 o
  -5  -8   5        3.97       18.46     13.75 o
  -4  -8   5      215.55      215.86     55.32 o
  -3  -8   5      144.87      184.89     47.88 o
  -2  -8   5       13.80       15.53     23.57 o
  -1  -8   5        0.15        4.54      6.82 o
   0  -8   5        7.28       21.66     17.55 o
   1  -8   5      162.41      179.34     16.53 o
   2  -8   5      288.96      292.39     17.88 o
   3  -8   5        6.98        3.19      3.25 o
   4  -8   5       28.43       45.68     16.58 o
   5  -8   5        0.02        1.41      4.45 o
   6  -8   5      170.12      190.81     50.61 o
   7  -8   5       65.18      111.07     27.66 o
   8  -8   5        2.92        6.18     23.00 o
   9  -8   5        0.88       46.64     35.70 o
  -9  -7   5        5.81      -15.31     15.31 o
  -8  -7   5        0.00        2.39     10.79 o
  -7  -7   5        3.43       11.04     26.53 o
  -6  -7   5       62.38       68.96     20.24 o
  -5  -7   5        0.90        4.71      1.73 o
  -4  -7   5       70.65       96.38     35.80 o
  -3  -7   5       14.18       37.39     23.93 o
  -2  -7   5        8.11       22.23     15.55 o
  -1  -7   5       14.62       16.66      7.78 o
   0  -7   5        2.75        6.54      9.70 o
   1  -7   5      181.14      178.26     14.95 o
   2  -7   5      112.12      122.47     12.61 o
   3  -7   5       26.94       26.98      6.76 o
   4  -7   5        1.00       -2.00     13.54 o
   5  -7   5       94.46       95.24     15.76 o
   6  -7   5        0.01        4.55      6.65 o
   7  -7   5       61.84       59.73     18.73 o
   8  -7   5        1.81        0.12      6.36 o
   9  -7   5        4.11       23.00     24.12 o
 -10  -6   5        0.00      -25.37     25.37 o
  -9  -6   5        0.28      -14.41     14.41 o
  -8  -6   5        1.48        2.44      7.18 o
  -7  -6   5      172.76      197.56     58.52 o
  -6  -6   5        3.92       -2.10      6.10 o
  -5  -6   5       77.22       78.75     21.43 o
  -4  -6   5      154.69      129.12     38.08 o
  -3  -6   5       67.93      119.72     22.16 o
  -2  -6   5       37.82       45.66     12.16 o
  -1  -6   5      573.24      601.05     46.21 o
   0  -6   5       39.45       64.43     10.16 o
   1  -6   5      196.96      226.65     18.04 o
   2  -6   5       39.75       58.09      9.13 o
   3  -6   5       38.54       36.28      7.81 o
   4  -6   5       65.06       91.87     12.53 o
   5  -6   5       66.88       95.88     34.86 o
   6  -6   5       42.83       60.67     15.18 o
   7  -6   5        0.96        5.75      6.67 o
   8  -6   5        1.56       -7.50      7.50 o
   9  -6   5        8.05       10.10      7.00 o
  10  -6   5        6.56        4.08     10.44 o
 -10  -5   5        2.72        7.88     13.85 o
  -9  -5   5        8.31        2.42     11.34 o
  -8  -5   5      110.52      135.65     32.80 o
  -7  -5   5      287.61      284.28     53.73 o
  -6  -5   5      388.41      369.25     40.48 o
  -5  -5   5       15.34       10.54      8.78 o
  -4  -5   5        0.15        6.38      5.80 o
  -3  -5   5      186.53      201.98     27.02 o
  -2  -5   5      667.61      719.36     47.47 o
  -1  -5   5      444.78      476.61     38.21 o
   0  -5   5      103.88      102.95     12.89 o
   1  -5   5      649.14      710.51     30.96 o
   2  -5   5      402.76      427.07     23.49 o
   3  -5   5      462.14      466.12     25.56 o
   4  -5   5      109.81      117.62     16.38 o
   5  -5   5      216.33      228.55     31.80 o
   6  -5   5       51.40       61.87     13.33 o
   7  -5   5      106.79      113.78     19.46 o
   8  -5   5       61.64       85.67     18.79 o
   9  -5   5       36.10       18.69      7.98 o
  10  -5   5        6.74        2.86      5.71 o
 -11  -4   5        4.18       14.83     16.40 o
 -10  -4   5        0.52       15.34     16.52 o
  -9  -4   5       29.89       18.01     14.36 o
  -8  -4   5       25.90        5.15     16.83 o
  -7  -4   5      329.41      322.68     46.60 o
  -6  -4   5       98.65       94.19     19.00 o
  -5  -4   5       64.03       60.51      9.78 o
  -4  -4   5      340.32      363.75     26.29 o
  -3  -4   5      370.17      361.30     30.68 o
  -2  -4   5     2611.30     2672.42     86.80 o
  -1  -4   5      121.18       62.30     21.39 o
   0  -4   5      478.33      525.40     36.74 o
   1  -4   5     2845.66     2849.44     54.46 o
   2  -4   5      650.11      713.25     29.75 o
   3  -4   5        0.06       -1.26      2.81 o
   4  -4   5      228.49      240.63     19.10 o
   5  -4   5      306.73      282.76     26.37 o
   6  -4   5       25.84       28.55      3.74 o
   7  -4   5      111.18      105.86     18.28 o
   8  -4   5        0.13        3.53      9.07 o
   9  -4   5        1.79       -1.56     11.09 o
  10  -4   5        0.13       -7.54      8.12 o
 -11  -3   5        1.07       23.07     16.68 o
 -10  -3   5       48.59       80.17     26.76 o
  -9  -3   5       37.50       15.63     11.11 o
  -8  -3   5       56.38       54.76     15.52 o
  -7  -3   5       32.89       42.49     14.16 o
  -6  -3   5        2.21       13.25     35.45 o
  -5  -3   5      112.60      100.49     11.09 o
  -4  -3   5     2299.00     2349.76    102.80 o
  -3  -3   5     1372.41     1369.01    103.42 o
  -2  -3   5     1668.96     1779.39    109.19 o
  -1  -3   5      353.03      414.98     33.63 o
   0  -3   5      258.40      233.64     33.60 o
   1  -3   5        1.43       -2.31      3.20 o
   2  -3   5      804.37      892.94     35.53 o
   3  -3   5     1068.24     1111.26     39.38 o
   4  -3   5        0.43       -1.13      1.13 o
   5  -3   5      244.69      248.55     19.31 o
   6  -3   5        0.03      -14.76     14.76 o
   7  -3   5      469.23      555.10     44.87 o
   8  -3   5        2.49        5.95      7.86 o
   9  -3   5        3.49       -1.15      3.33 o
  10  -3   5        1.60       -2.17     13.64 o
 -12  -2   5        0.25        2.42      8.62 o
 -11  -2   5        0.24        3.93      9.34 o
 -10  -2   5        5.00       16.72     14.83 o
  -9  -2   5      107.81      121.07     28.44 o
  -8  -2   5      249.32      251.77     39.04 o
  -7  -2   5       44.41       45.76     16.21 o
  -6  -2   5       13.27       33.82     14.97 o
  -5  -2   5      178.90      178.76     23.79 o
  -4  -2   5     1511.40     1479.94     78.69 o
  -3  -2   5      208.82      251.49     23.78 o
  -2  -2   5      965.05      822.88    220.84 o
  -1  -2   5     1184.39     1057.88     55.88 o
   0  -2   5       61.37       66.47     12.80 o
   1  -2   5      211.08      203.87     15.36 o
   2  -2   5     1363.78     1412.81     44.69 o
   3  -2   5      371.01      343.26     18.11 o
   4  -2   5      306.29      336.48     20.28 o
   5  -2   5       51.15       53.33      9.63 o
   6  -2   5      661.81      601.74     36.93 o
   7  -2   5       44.02       28.87      6.92 o
   8  -2   5        4.14        3.67      7.23 o
   9  -2   5        0.51        7.31      7.47 o
  10  -2   5        5.98      -11.51     14.54 o
 -12  -1   5        0.00        7.38     11.91 o
 -11  -1   5       77.90      115.68     32.44 o
 -10  -1   5        4.69       13.04     12.78 o
  -9  -1   5       39.89       70.01     22.86 o
  -8  -1   5       46.77       18.77     30.25 o
  -7  -1   5       19.98       32.10      7.71 o
  -6  -1   5      111.63      133.53     25.46 o
  -5  -1   5      228.05      238.31     32.67 o
  -4  -1   5       79.37       59.33     15.03 o
  -3  -1   5      625.79      641.43     35.97 o
  -2  -1   5      264.61      242.17     19.57 o
  -1  -1   5      255.64      259.15     27.36 o
   0  -1   5     3666.92     3723.88     98.20 o
   1  -1   5      231.56      241.58     36.38 o
   2  -1   5      427.97      383.11     48.76 o
   3  -1   5      422.80      449.45     34.49 o
   4  -1   5       47.72       58.77      8.52 o
   5  -1   5      169.61      144.18     15.95 o
   6  -1   5      470.80      458.76     47.48 o
   7  -1   5       32.33       29.38     14.10 o
   8  -1   5       11.22        6.75     11.66 o
   9  -1   5        2.51      -26.10     26.10 o
  10  -1   5        5.18      -33.23     34.18 o
 -12   0   5        1.81        3.76     19.70 o
 -11   0   5       43.93       69.53     25.33 o
 -10   0   5      116.27      132.21     26.84 o
  -9   0   5       84.17       87.28     20.93 o
  -8   0   5       14.59       60.92     17.65 o
  -7   0   5      306.87      326.09     25.55 o
  -6   0   5        7.76       18.38      6.82 o
  -5   0   5     1156.53     1154.21     54.04 o
  -4   0   5       31.96       48.85     11.32 o
  -3   0   5      238.92      226.06     19.66 o
  -2   0   5      126.27      137.07     10.93 o
  -1   0   5     4038.19     3887.13     74.02 o
   0   0   5      221.49      219.60     14.97 o
   1   0   5      428.31      386.51     47.88 o
   2   0   5      231.14      175.26     35.40 o
   3   0   5       54.66       66.22     21.66 o
   4   0   5        5.99        6.62      2.64 o
   5   0   5        1.36        3.04      7.86 o
   6   0   5      528.77      554.13     81.13 o
   7   0   5        3.60        9.89     13.55 o
   8   0   5       20.58        6.86     14.34 o
   9   0   5        0.03      -31.04     31.04 o
 -12   1   5       37.86       68.89     19.69 o
 -11   1   5        5.27       14.37     11.82 o
 -10   1   5       39.83       60.92     16.83 o
  -9   1   5        5.90        5.24      7.06 o
  -8   1   5        0.01        3.79      8.72 o
  -7   1   5        7.12       12.53      7.51 o
  -6   1   5      321.33      302.41     28.88 o
  -5   1   5       10.92       -6.75      6.75 o
  -4   1   5       93.87       89.67     11.01 o
  -3   1   5     1382.04     1341.85     34.96 o
  -2   1   5     6444.68     6450.52     81.88 o
  -1   1   5      875.52      852.24     29.02 o
   0   1   5      126.95      132.96     11.40 o
   1   1   5      136.96      151.83      9.55 o
   2   1   5      741.85      782.83     43.65 o
   3   1   5       54.62       44.05      7.93 o
   4   1   5      136.54      113.12     15.34 o
   5   1   5       30.27       15.81     11.87 o
   6   1   5       66.03       82.10     31.07 o
   7   1   5      111.82      108.28     41.68 o
   8   1   5       18.12       31.75     25.19 o
   9   1   5        2.46      -39.37     39.37 o
 -12   2   5        1.36       -7.37     22.73 o
 -11   2   5       20.92       26.35     16.55 o
 -10   2   5       51.00       45.10     14.18 o
  -9   2   5        4.80        6.53      7.97 o
  -8   2   5        5.91        9.78     10.84 o
  -7   2   5        0.16       -1.49      5.81 o
  -6   2   5      203.40      212.15     24.33 o
  -5   2   5      417.13      421.76     30.87 o
  -4   2   5      211.40      234.65     21.05 o
  -3   2   5     2059.42     2159.62     49.97 o
  -2   2   5      103.36      105.72      8.78 o
  -1   2   5       31.68       29.07      4.47 o
   0   2   5        5.37        7.82      2.33 o
   1   2   5      178.39      184.89     12.61 o
   2   2   5       24.39       28.58      5.81 o
   3   2   5      548.34      629.98     31.75 o
   4   2   5       23.86       39.86     11.42 o
   5   2   5        1.84      -20.37     21.79 o
   6   2   5        7.46        1.21      7.33 o
   7   2   5        2.19       38.26     26.81 o
   8   2   5       58.97      139.21     53.01 o
   9   2   5        2.82      -36.81     36.81 o
 -12   3   5        2.76       17.22     16.05 o
 -11   3   5        3.37        3.99      9.35 o
 -10   3   5       21.77        6.24      6.88 o
  -9   3   5      117.90      145.01     24.01 o
  -8   3   5       85.92       64.38     12.36 o
  -7   3   5        4.08       -0.31      5.62 o
  -6   3   5      260.25      240.81     24.42 o
  -5   3   5      430.26      411.52     29.59 o
  -4   3   5     2457.61     2520.73     65.62 o
  -3   3   5      102.33      138.51     21.11 o
  -2   3   5     1441.00     1505.03     54.14 o
  -1   3   5       52.58       57.69     10.42 o
   0   3   5      659.61      637.34     24.96 o
   1   3   5      173.01      161.00     16.43 o
   2   3   5       79.49       82.53     12.89 o
   3   3   5       68.92       81.43     15.58 o
   4   3   5       50.32       56.47      8.85 o
   5   3   5       73.99       57.00     14.14 o
   6   3   5       29.20       33.60     20.63 o
   7   3   5        7.71       12.69     20.07 o
   8   3   5        0.28       31.43     17.05 o
 -12   4   5        1.27        7.00     15.25 o
 -11   4   5       17.54       18.63      9.16 o
 -10   4   5        8.20        3.92     10.14 o
  -9   4   5      104.70      137.45     29.59 o
  -8   4   5        1.73        7.32     13.96 o
  -7   4   5        0.01      -16.66     19.84 o
  -6   4   5      143.40      177.13     29.50 o
  -5   4   5       53.82       54.34     13.25 o
  -4   4   5       16.68        6.24      8.61 o
  -3   4   5       68.86       53.38     12.53 o
  -2   4   5      455.85      475.80     30.98 o
  -1   4   5        0.13        0.71      4.57 o
   0   4   5      295.12      265.85     28.96 o
   1   4   5      306.30      275.51     30.61 o
   2   4   5       19.73       19.20      8.84 o
   3   4   5        0.32       -0.08      6.45 o
   4   4   5       26.63       20.36     14.25 o
   5   4   5       20.01       16.09      7.57 o
   6   4   5        0.81        5.25     15.27 o
   7   4   5        3.10       26.06     24.85 o
   8   4   5        1.38      -47.98     47.98 o
 -11   5   5       18.06       15.91     12.54 o
 -10   5   5        0.52        4.10      9.73 o
  -9   5   5        8.16        8.68     15.25 o
  -8   5   5        7.81       34.47     23.79 o
  -7   5   5       24.34       37.78     13.92 o
  -6   5   5        6.91       -1.47     10.68 o
  -5   5   5       84.80       95.96     16.14 o
  -4   5   5       11.89        0.40      8.49 o
  -3   5   5       37.75       40.33     11.65 o
  -2   5   5     1014.68     1006.05     60.45 o
  -1   5   5       57.92       56.16     10.54 o
   0   5   5       57.45       53.77     15.39 o
   1   5   5       21.68       20.08      9.37 o
   2   5   5       72.05       81.10     13.27 o
   3   5   5        1.18       -2.29      5.80 o
   4   5   5        9.83        9.09      4.33 o
   5   5   5       10.86       10.26      6.98 o
   6   5   5       11.96       43.56     31.40 o
   7   5   5        5.13       19.65      2.07 o
 -11   6   5       16.96       20.07     21.76 o
 -10   6   5        7.14        6.32      6.64 o
  -9   6   5       46.87       80.15     24.57 o
  -8   6   5       43.13       50.77     16.34 o
  -7   6   5        0.22        4.38     19.19 o
  -6   6   5      214.47      181.16     28.15 o
  -5   6   5      631.93      641.11     50.98 o
  -4   6   5       74.21       71.38     10.52 o
  -3   6   5       35.63       39.33     12.34 o
  -2   6   5       20.35       14.61      4.43 o
  -1   6   5     1004.89     1015.84     46.78 o
   0   6   5        0.11       -1.99      4.27 o
   1   6   5        0.13        1.69      3.15 o
   2   6   5       15.36       16.36      5.14 o
   3   6   5       17.45       20.82      6.78 o
   4   6   5        0.01       -2.00      2.96 o
   5   6   5       13.97       12.01     15.14 o
   6   6   5        3.35       19.61     25.65 o
 -11   7   5       20.43       40.82     29.01 o
 -10   7   5       33.05       54.73     33.31 o
  -9   7   5       13.45       25.38     23.15 o
  -8   7   5        1.67        4.51      6.34 o
  -7   7   5      107.82      135.30     23.98 o
  -6   7   5        0.59      -10.67     11.30 o
  -5   7   5      227.65      274.33     33.59 o
  -4   7   5       59.22       60.29     14.78 o
  -3   7   5       84.98       80.42     17.71 o
  -2   7   5        4.04        4.52      1.69 o
  -1   7   5      271.11      305.63     37.64 o
   0   7   5       10.40       15.09      8.03 o
   1   7   5       15.41       18.89      8.73 o
   2   7   5      123.62      123.01     25.72 o
   3   7   5        0.18        5.75      6.57 o
   4   7   5        0.19        4.26      9.76 o
   5   7   5       22.31       62.64     37.83 o
 -10   8   5       18.57       42.10     30.76 o
  -9   8   5        8.97        4.20      3.25 o
  -8   8   5        8.47       -2.41     11.18 o
  -7   8   5        2.94       -7.81     15.13 o
  -6   8   5       23.71       20.21     19.30 o
  -5   8   5       76.66       97.66     37.06 o
  -4   8   5      108.96      143.84     24.30 o
  -3   8   5        9.34        8.90      5.94 o
  -2   8   5       38.11       31.80     10.80 o
  -1   8   5        5.79        1.95      5.11 o
   0   8   5       20.88       11.75      5.24 o
   1   8   5       20.59       18.25      6.74 o
   2   8   5       54.84       63.13     19.96 o
   3   8   5       27.93       44.61     18.94 o
   4   8   5       14.43       45.73     32.89 o
  -9   9   5       76.07       96.32     45.48 o
  -8   9   5       31.30       37.44     28.56 o
  -7   9   5        0.52        3.77      7.30 o
  -6   9   5       79.24       59.45     29.76 o
  -5   9   5       21.74       17.61     16.14 o
  -4   9   5       27.05       40.10     23.47 o
  -3   9   5        2.61        7.75     11.55 o
  -2   9   5       35.78       21.54     12.98 o
  -1   9   5        3.85        5.09      2.51 o
   0   9   5        3.15        6.52      7.02 o
   1   9   5        0.16        9.46      8.47 o
   2   9   5        1.80        7.26      8.66 o
   3   9   5        5.70       13.28     12.25 o
  -8  10   5        0.01       -2.53     11.43 o
  -7  10   5       19.70        5.39      7.36 o
  -6  10   5       69.97       70.48     35.76 o
  -5  10   5        2.37        5.45      9.34 o
  -4  10   5        2.66        9.35     15.25 o
  -3  10   5        2.92        5.80      2.34 o
  -2  10   5       70.05       55.42     30.52 o
  -1  10   5        1.92       -8.26     13.28 o
   0  10   5       23.76       27.16     23.15 o
   1  10   5       52.19       48.42     28.62 o
  -5  11   5       20.15       33.20     24.59 o
  -4  11   5       11.02       12.02     15.51 o
  -3  11   5        0.00       -6.73      9.67 o
  -2  11   5       39.84       46.14     27.47 o
  -3 -12   6        4.16        7.71     16.90 o
  -2 -12   6       10.43        6.62     15.10 o
  -1 -12   6        1.94        2.07      3.03 o
   0 -12   6       10.15       -5.89     11.94 o
   1 -12   6       37.06       75.59     38.41 o
   2 -12   6        0.00        3.73     10.33 o
   3 -12   6        6.15        7.53     10.98 o
   4 -12   6        0.33       -0.16      7.83 o
   5 -12   6       21.35       23.84     19.88 o
  -5 -11   6        1.60        8.37     14.75 o
  -4 -11   6        0.40        5.80     13.15 o
  -3 -11   6        0.23        7.90     16.43 o
  -2 -11   6        0.66       -0.83      0.83 o
  -1 -11   6        7.05        4.37      4.29 o
   0 -11   6       17.81       37.02     23.02 o
   1 -11   6      116.00      140.32     49.05 o
   2 -11   6       32.42       39.01     29.05 o
   3 -11   6        2.47        9.55     27.11 o
   4 -11   6        2.85       11.66     27.74 o
   5 -11   6        7.28       14.95     34.29 o
   6 -11   6        3.93        6.21     42.23 o
  -6 -10   6        0.97       24.72     29.35 o
  -5 -10   6        0.29       16.41     17.61 o
  -4 -10   6       20.45        7.76     30.07 o
  -3 -10   6       28.83       37.89     25.98 o
  -2 -10   6      141.24      152.96     33.02 o
  -1 -10   6       66.98       55.42     16.60 o
   0 -10   6       11.97       51.70     21.66 o
   1 -10   6       15.00       18.57     15.94 o
   2 -10   6      411.46      486.68     59.98 o
   3 -10   6       25.70       32.11     21.17 o
   4 -10   6        3.61        8.06     14.38 o
   5 -10   6        0.70        2.55     22.09 o
   6 -10   6       12.39       18.02     34.31 o
   7 -10   6        2.51        8.66     12.58 o
  -7  -9   6        0.63       75.44     32.22 o
  -6  -9   6        6.95       15.39     12.69 o
  -5  -9   6        0.02       11.65     17.63 o
  -4  -9   6        5.13       43.78     30.05 o
  -3  -9   6       15.22       20.34     14.89 o
  -2  -9   6        4.76       18.63     13.86 o
  -1  -9   6      348.33      375.14     36.30 o
   0  -9   6        5.67        2.65      8.34 o
   1  -9   6       64.59       55.11     21.02 o
   2  -9   6      100.41       85.35     23.31 o
   3  -9   6        0.09        4.57     11.78 o
   4  -9   6       28.68       32.30     14.35 o
   5  -9   6        0.95        2.34     12.45 o
   6  -9   6        1.89       12.46     14.14 o
   7  -9   6        0.63        7.14     15.12 o
   8  -9   6        8.71       45.35     38.56 o
  -8  -8   6       37.45       62.83     28.27 o
  -7  -8   6        2.53       19.35     20.13 o
  -6  -8   6       57.30       36.04     16.03 o
  -5  -8   6        1.47       17.34     14.61 o
  -4  -8   6       12.85       35.25     32.12 o
  -3  -8   6       55.30      108.89     27.38 o
  -2  -8   6       30.78       36.56     14.29 o
  -1  -8   6      334.84      298.65     57.28 o
   0  -8   6        7.48        7.41      1.95 o
   1  -8   6      233.80      224.26     20.11 o
   2  -8   6       18.35       26.26      6.21 o
   3  -8   6       19.14       37.22     39.70 o
   4  -8   6       28.39       33.90     35.66 o
   5  -8   6        0.01       -1.56      7.36 o
   6  -8   6        3.39        1.89      9.59 o
   7  -8   6       13.27       13.47      9.03 o
   8  -8   6        0.19       16.68     20.11 o
  -9  -7   6        5.96        2.50      7.25 o
  -8  -7   6        5.91       45.32     23.68 o
  -7  -7   6       45.26       77.68     19.77 o
  -6  -7   6      104.71      101.97     28.01 o
  -5  -7   6        4.28       17.37     15.88 o
  -4  -7   6      204.23      286.55     36.15 o
  -3  -7   6       12.52       31.44     16.16 o
  -2  -7   6        2.15        3.10     11.39 o
  -1  -7   6       16.52        7.18     13.35 o
   0  -7   6        0.23       -0.02      2.30 o
   1  -7   6      432.55      425.66     26.59 o
   2  -7   6        0.59        5.52      4.78 o
   3  -7   6      114.51      117.16     14.28 o
   4  -7   6       45.17       51.26     13.48 o
   5  -7   6        3.74        8.64     27.90 o
   6  -7   6        2.54        5.53      6.70 o
   7  -7   6        2.44       15.88     31.49 o
   8  -7   6        0.25       -9.41     18.63 o
   9  -7   6        2.35       14.20     20.52 o
 -10  -6   6        1.25       -6.13     28.34 o
  -9  -6   6        0.46        2.83     10.67 o
  -8  -6   6        1.31       19.36     19.19 o
  -7  -6   6      202.91      171.40     28.94 o
  -6  -6   6       14.77       17.68     16.26 o
  -5  -6   6       48.52       54.31     20.59 o
  -4  -6   6       45.35       47.47     14.57 o
  -3  -6   6       43.93       67.48     19.93 o
  -2  -6   6      129.06      144.05     24.44 o
  -1  -6   6      161.93      178.84     35.57 o
   0  -6   6      558.27      584.54     36.39 o
   1  -6   6        0.18        0.54      3.17 o
   2  -6   6        3.86        1.08      3.24 o
   3  -6   6       25.74       30.30      6.68 o
   4  -6   6        7.37       14.29      6.04 o
   5  -6   6        0.25        9.55     11.49 o
   6  -6   6       54.33       45.53      9.90 o
   7  -6   6       11.19       15.30      6.75 o
   8  -6   6        4.69       60.96     39.10 o
   9  -6   6       19.43       28.46     23.55 o
 -10  -5   6       37.76       12.02     27.54 o
  -9  -5   6       11.60       12.23      6.40 o
  -8  -5   6       21.79       48.37     21.03 o
  -7  -5   6      707.25      681.61     70.96 o
  -6  -5   6      235.68      231.46     41.59 o
  -5  -5   6      184.78      177.70     20.39 o
  -4  -5   6        0.73       12.03      8.25 o
  -3  -5   6       17.69       25.77      8.68 o
  -2  -5   6     2447.98     2571.70     95.18 o
  -1  -5   6      185.24      147.87     21.21 o
   0  -5   6      510.76      520.23     33.66 o
   1  -5   6       31.77       28.42      5.99 o
   2  -5   6       14.28       15.13      6.14 o
   3  -5   6      198.01      204.30     21.07 o
   4  -5   6       91.90       97.18     15.28 o
   5  -5   6       11.71        8.88      5.88 o
   6  -5   6       25.49       24.19      8.58 o
   7  -5   6       17.01       24.53      8.47 o
   8  -5   6       81.88      114.55     28.62 o
   9  -5   6        0.15       -9.37     15.24 o
 -11  -4   6        0.13       47.46     27.39 o
 -10  -4   6        1.63      -10.20     22.70 o
  -9  -4   6      109.40       88.43     27.49 o
  -8  -4   6      145.30      164.02     35.09 o
  -7  -4   6      425.15      460.59     57.01 o
  -6  -4   6       91.17       84.79     14.19 o
  -5  -4   6      219.86      246.19     22.16 o
  -4  -4   6     1166.98     1165.94     50.85 o
  -3  -4   6        4.91       49.91     24.36 o
  -2  -4   6      752.15      428.96     81.09 o
  -1  -4   6       63.74       59.14     19.31 o
   0  -4   6      540.78      572.35     56.58 o
   1  -4   6      239.16      225.23     19.29 o
   2  -4   6     1924.32     1950.57     70.02 o
   3  -4   6      187.55      177.48     20.96 o
   4  -4   6      176.70      185.25     16.84 o
   5  -4   6       31.36       34.75     11.54 o
   6  -4   6       25.19       14.95      6.87 o
   7  -4   6      422.23      438.89     51.57 o
   8  -4   6        4.06        7.83      9.44 o
   9  -4   6        4.95        8.22     13.64 o
 -11  -3   6        0.01       24.34     18.87 o
 -10  -3   6       16.00        0.62     28.89 o
  -9  -3   6        2.13        2.79     17.14 o
  -8  -3   6      126.40      139.89     31.14 o
  -7  -3   6       30.39       51.38     23.27 o
  -6  -3   6       51.81       50.97     33.34 o
  -5  -3   6        6.76        8.12      9.27 o
  -4  -3   6       52.94       53.05     16.75 o
  -3  -3   6     1656.54     1808.59    125.36 o
  -2  -3   6      416.84      423.08     53.32 o
  -1  -3   6      363.49      379.51     44.83 o
   0  -3   6      260.59      249.70     37.23 o
   1  -3   6      263.38      273.65     24.23 o
   2  -3   6       44.63       47.15      9.57 o
   3  -3   6       73.75       71.56     12.17 o
   4  -3   6       45.17       36.45      7.44 o
   5  -3   6        0.06        1.96      1.84 o
   6  -3   6      239.41      242.13     27.15 o
   7  -3   6      115.22      127.45     20.81 o
   8  -3   6       19.35       35.62     12.02 o
   9  -3   6       12.44       28.07     12.30 o
 -12  -2   6        0.00        4.60     20.90 o
 -11  -2   6        7.11       17.08     16.78 o
 -10  -2   6       14.30       36.70     23.30 o
  -9  -2   6       26.31       15.84     27.15 o
  -8  -2   6      135.76      148.76     30.16 o
  -7  -2   6       23.43       42.14     45.87 o
  -6  -2   6       36.94       68.48     24.69 o
  -5  -2   6       47.32       34.71     17.66 o
  -4  -2   6     1441.81     1598.24     85.22 o
  -3  -2   6      500.64      570.27     43.38 o
  -2  -2   6        1.07       24.69     18.37 o
  -1  -2   6        1.07       46.68     22.45 o
   0  -2   6       84.74       62.66     20.68 o
   1  -2   6     2653.74     2657.35     65.31 o
   2  -2   6        0.01        0.26      3.75 o
   3  -2   6      220.06      212.81     16.82 o
   4  -2   6      203.73      188.79     15.91 o
   5  -2   6      110.68      104.40     13.25 o
   6  -2   6      380.46      409.48     45.12 o
   7  -2   6        4.91       -4.50      5.42 o
   8  -2   6        0.95        0.78      6.79 o
   9  -2   6        1.52       10.02      7.12 o
 -12  -1   6        6.98       22.52     16.48 o
 -11  -1   6       13.61       19.55     14.63 o
 -10  -1   6       39.83       64.82     26.10 o
  -9  -1   6       64.97       83.88     24.18 o
  -8  -1   6        4.24       -3.30     15.97 o
  -7  -1   6      476.26      449.82     56.91 o
  -6  -1   6      274.49      275.18     38.32 o
  -5  -1   6       10.89       20.94     16.42 o
  -4  -1   6      388.81      327.63     40.24 o
  -3  -1   6      245.75      261.90     23.69 o
  -2  -1   6       86.64       85.88     13.63 o
  -1  -1   6     2935.18     2987.91    119.36 o
   0  -1   6      903.90      968.39     39.93 o
   1  -1   6     1822.35     1864.47    110.66 o
   2  -1   6        6.30        1.30      3.96 o
   3  -1   6      589.82      603.88     40.25 o
   4  -1   6        3.16        2.09      3.97 o
   5  -1   6      189.42      147.55     16.59 o
   6  -1   6      227.17      247.56     35.47 o
   7  -1   6       50.99       60.41     19.06 o
   8  -1   6        0.05       -6.17     13.85 o
   9  -1   6        0.04       35.22     28.64 o
 -12   0   6        0.03       12.66     43.44 o
 -11   0   6       11.95       24.54     20.44 o
 -10   0   6       91.27      153.26     28.05 o
  -9   0   6       54.75      106.01     23.75 o
  -8   0   6       43.55       64.93     16.41 o
  -7   0   6       85.91       97.48     15.39 o
  -6   0   6      169.76      200.32     24.49 o
  -5   0   6        1.21        5.14      6.19 o
  -4   0   6      396.09      378.22     30.14 o
  -3   0   6      849.93      890.30     41.62 o
  -2   0   6     1557.23     1832.78     59.04 o
  -1   0   6       25.31       21.56      6.56 o
   0   0   6       55.13       60.85      9.56 o
   1   0   6       25.09       23.70     15.07 o
   2   0   6        6.20        3.29     10.02 o
   3   0   6      497.07      445.43     69.32 o
   4   0   6       33.39       28.46     16.64 o
   5   0   6      423.43      523.95     77.27 o
   6   0   6      123.57      107.02     35.13 o
   7   0   6      108.20      128.18     42.80 o
   8   0   6        0.05       19.99     21.01 o
   9   0   6        5.33       33.09     28.11 o
 -12   1   6      153.87      165.02     31.71 o
 -11   1   6        2.53        8.82     13.25 o
 -10   1   6       20.77       26.02     11.78 o
  -9   1   6      196.82      238.60     32.73 o
  -8   1   6      381.57      371.13     38.11 o
  -7   1   6      528.58      591.07     44.83 o
  -6   1   6      836.40      793.44     47.86 o
  -5   1   6      428.27      505.26     40.72 o
  -4   1   6        0.04        3.44     11.80 o
  -3   1   6      280.47      324.98     24.03 o
  -2   1   6      733.07      778.92     32.78 o
  -1   1   6      885.98      903.13     31.75 o
   0   1   6      185.62      186.89     14.19 o
   1   1   6      115.25      165.45     12.90 o
   2   1   6       47.76       30.93     16.61 o
   3   1   6       40.69       37.67     17.18 o
   4   1   6        6.21        7.76      3.26 o
   5   1   6        0.90        5.30     10.00 o
   6   1   6       20.90       20.21     12.74 o
   7   1   6       54.16       48.20     26.25 o
   8   1   6        0.70       34.34     28.32 o
   9   1   6        7.00       33.57     32.21 o
 -12   2   6        3.19       13.13      8.28 o
 -11   2   6      148.49      185.82     31.39 o
 -10   2   6        3.00        6.51      6.31 o
  -9   2   6      117.23      136.69     24.32 o
  -8   2   6       38.63       46.89     13.11 o
  -7   2   6       53.14       66.58     12.34 o
  -6   2   6        6.13        4.16      8.92 o
  -5   2   6      822.10      847.50     44.95 o
  -4   2   6        8.42        8.15      4.35 o
  -3   2   6      561.31      625.18     30.28 o
  -2   2   6       31.39       21.43      7.50 o
  -1   2   6       14.17       17.09      5.35 o
   0   2   6       31.62       20.29      3.72 o
   1   2   6       61.76       76.45      8.49 o
   2   2   6        2.53        3.09      2.57 o
   3   2   6        3.68        4.43      2.31 o
   4   2   6        3.22        1.75      2.26 o
   5   2   6        0.90       -5.96     17.28 o
   6   2   6       28.95       20.25     11.50 o
   7   2   6      127.39      150.25     50.96 o
   8   2   6        5.36       14.08     19.95 o
 -12   3   6        0.52        7.81     12.63 o
 -11   3   6        0.47        5.38     10.91 o
 -10   3   6       66.27       67.50     17.17 o
  -9   3   6        4.08       -2.52      6.38 o
  -8   3   6       47.99       40.40      7.50 o
  -7   3   6       22.56       18.26      4.50 o
  -6   3   6        2.11       -1.67      4.38 o
  -5   3   6       63.26       71.35     11.93 o
  -4   3   6      142.64      133.64     14.56 o
  -3   3   6      516.81      434.61     40.16 o
  -2   3   6     1112.42     1137.73     49.03 o
  -1   3   6      328.51      327.30     25.25 o
   0   3   6        6.20        5.48      3.82 o
   1   3   6      101.96      103.61     12.85 o
   2   3   6      557.15      587.44     32.69 o
   3   3   6      137.15      128.93     19.49 o
   4   3   6        0.35        1.45      2.41 o
   5   3   6        9.54       -4.96     16.30 o
   6   3   6       11.53        4.10      4.69 o
   7   3   6       26.73       50.80     30.84 o
   8   3   6        0.27       34.56     34.13 o
 -12   4   6       27.65       34.69     26.31 o
 -11   4   6        5.49        8.91      9.53 o
 -10   4   6       94.94      122.20     29.71 o
  -9   4   6       24.40       17.78     10.55 o
  -8   4   6      300.19      258.84     37.14 o
  -7   4   6      154.94      170.36     32.55 o
  -6   4   6       22.53       31.73     12.24 o
  -5   4   6      356.84      411.42     43.56 o
  -4   4   6      352.29      337.71     37.97 o
  -3   4   6      425.22      450.67     41.17 o
  -2   4   6      183.13      180.49     20.59 o
  -1   4   6      144.52      126.11     21.86 o
   0   4   6       10.12        1.29     10.44 o
   1   4   6       21.08       27.68      8.78 o
   2   4   6       12.30        8.98      6.07 o
   3   4   6        7.61        2.23      3.08 o
   4   4   6        0.60        0.71      3.58 o
   5   4   6       11.78       18.11     13.51 o
   6   4   6       68.87       89.56     36.21 o
   7   4   6       31.68       60.66     37.90 o
 -11   5   6       80.46       85.63     41.47 o
 -10   5   6       20.74        8.07      6.59 o
  -9   5   6       48.10       59.66     24.92 o
  -8   5   6       90.68       98.90     24.45 o
  -7   5   6       53.25       45.87     13.83 o
  -6   5   6        0.07        8.45     19.24 o
  -5   5   6      366.20      405.58     43.22 o
  -4   5   6       31.08       22.12     13.05 o
  -3   5   6      133.94      144.62     24.72 o
  -2   5   6       59.79       54.43     11.35 o
  -1   5   6      333.85      336.35     36.18 o
   0   5   6       64.03       53.00     15.84 o
   1   5   6        0.47        0.63      4.06 o
   2   5   6        2.15       -0.82      3.72 o
   3   5   6       47.43       69.59     14.97 o
   4   5   6        1.27      -21.33     21.33 o
   5   5   6        0.31       -0.90      3.17 o
   6   5   6       19.80       47.96     32.28 o
   7   5   6       10.50       50.02     36.65 o
 -11   6   6       49.80       53.25     22.27 o
 -10   6   6       34.73       51.46     31.26 o
  -9   6   6        4.36       14.51     11.02 o
  -8   6   6        2.52        3.31      8.26 o
  -7   6   6      119.24      106.52     24.61 o
  -6   6   6       21.13       36.88     13.35 o
  -5   6   6        5.25       -4.90      7.83 o
  -4   6   6       17.63       32.32     12.34 o
  -3   6   6       13.67       22.09      9.31 o
  -2   6   6      257.10      237.52     32.76 o
  -1   6   6      144.19      122.13     24.31 o
   0   6   6      169.29      185.44     29.88 o
   1   6   6       72.68       84.33     19.77 o
   2   6   6        4.09        5.97      5.37 o
   3   6   6       98.70      125.54     24.65 o
   4   6   6        0.16       -1.34      2.69 o
   5   6   6        0.01       -4.42      7.42 o
   6   6   6       52.71      102.76     44.58 o
 -10   7   6        2.91        0.20     12.03 o
  -9   7   6       34.02       36.89     22.93 o
  -8   7   6       15.24       15.13     17.85 o
  -7   7   6        7.27        2.10      5.37 o
  -6   7   6        1.08       -2.02      7.84 o
  -5   7   6       32.65       20.26     10.46 o
  -4   7   6       18.13       23.32      9.01 o
  -3   7   6       78.24       87.00     19.71 o
  -2   7   6       65.95       72.32     18.26 o
  -1   7   6      222.43      193.86     30.99 o
   0   7   6      188.74      219.15     34.01 o
   1   7   6        0.02       -0.16      7.07 o
   2   7   6        1.31        0.90      7.04 o
   3   7   6       21.53       15.74      7.90 o
   4   7   6       17.46       26.42     21.39 o
   5   7   6        0.72       14.36     23.24 o
 -10   8   6       12.12       16.61     24.21 o
  -9   8   6       30.17       49.23     31.69 o
  -8   8   6        0.52       -1.69      4.03 o
  -7   8   6        0.15        3.28     11.83 o
  -6   8   6       89.78      108.83     38.63 o
  -5   8   6        7.89        8.19     10.47 o
  -4   8   6        3.93       -0.73      2.94 o
  -3   8   6        1.78       -1.71      5.69 o
  -2   8   6       13.60       19.21      9.48 o
  -1   8   6        2.90       -3.34      5.00 o
   0   8   6        0.65       -1.41      6.05 o
   1   8   6        0.29       -3.03      7.47 o
   2   8   6       51.27       61.27     20.25 o
   3   8   6      111.69      146.20     49.00 o
   4   8   6        2.50       31.81     26.30 o
  -8   9   6       22.21       20.22     18.93 o
  -7   9   6        0.94       -0.74      7.32 o
  -6   9   6        6.17       -0.97      4.66 o
  -5   9   6      154.46      188.12     56.58 o
  -4   9   6       10.87       10.28     13.54 o
  -3   9   6       40.24       49.30     26.63 o
  -2   9   6       61.44       60.99     20.02 o
  -1   9   6        5.29        2.66      5.66 o
   0   9   6       10.87        4.42      3.49 o
   1   9   6       12.09       15.03      8.41 o
   2   9   6       84.35      119.66     45.91 o
  -7  10   6        0.61       -5.27     14.82 o
  -6  10   6        0.16       -3.45      9.83 o
  -5  10   6       22.35       38.72     27.30 o
  -4  10   6        0.32        1.41      4.29 o
  -3  10   6        1.58        5.11      9.26 o
  -2  10   6        7.91       13.21     15.98 o
  -1  10   6       18.89       23.87     22.75 o
   0  10   6        2.21        8.41     11.15 o
  -3 -12   7        0.00        4.15      8.79 o
  -2 -12   7        2.11       12.46     19.28 o
  -1 -12   7       17.96       22.01     22.30 o
   0 -12   7        1.62       10.49     20.43 o
   1 -12   7        1.10       13.64     21.07 o
   2 -12   7        0.39        2.45     11.74 o
   3 -12   7        8.37       36.76     44.68 o
   4 -12   7        3.33       10.06     46.76 o
  -5 -11   7        0.59        6.32      9.62 o
  -4 -11   7        2.97       25.09     19.02 o
  -3 -11   7        0.19       15.30     19.12 o
  -2 -11   7        0.85        3.97      7.97 o
  -1 -11   7        0.57        2.94     14.23 o
   0 -11   7        1.00       20.38     30.33 o
   1 -11   7       17.97       43.67     40.28 o
   2 -11   7        7.07       30.08     22.90 o
   3 -11   7        3.30       20.12     18.14 o
   4 -11   7        0.58        3.01     16.82 o
   5 -11   7        0.39        6.89     18.82 o
   6 -11   7        0.03       19.64     31.22 o
  -6 -10   7        2.53        5.72     20.87 o
  -5 -10   7        9.57       18.97     17.04 o
  -4 -10   7       54.04       63.62     25.71 o
  -3 -10   7       22.42       42.29     21.05 o
  -2 -10   7        5.66       -1.45      7.42 o
  -1 -10   7       17.58       12.13     14.49 o
   0 -10   7       74.18      101.83     28.26 o
   1 -10   7       51.74       51.70     18.09 o
   2 -10   7        6.43       15.11     12.58 o
   3 -10   7       23.63       30.98     15.31 o
   4 -10   7        5.23       10.21     13.06 o
   5 -10   7        5.40        9.89     12.03 o
   6 -10   7        0.07        6.12     16.83 o
   7 -10   7        9.26       23.99     34.01 o
  -7  -9   7        4.25       10.39     25.70 o
  -6  -9   7       37.12       48.28     23.96 o
  -5  -9   7        0.14       14.77     17.54 o
  -4  -9   7       12.00       27.70     26.47 o
  -3  -9   7       21.32       59.58     22.07 o
  -2  -9   7       56.89       41.90     12.49 o
  -1  -9   7       22.22       15.22     12.79 o
   0  -9   7        6.53        5.44      7.85 o
   1  -9   7        0.56       -3.41      8.75 o
   2  -9   7       19.92       22.53      8.26 o
   3  -9   7        1.34        1.90      9.67 o
   4  -9   7        6.50       -3.72      8.61 o
   5  -9   7        0.37       -2.18     13.49 o
   6  -9   7        0.20       -2.47     12.64 o
   7  -9   7        1.60       14.00     18.69 o
  -8  -8   7        0.02       53.78     31.22 o
  -7  -8   7        1.43        3.26     25.96 o
  -6  -8   7       13.66       16.61     16.77 o
  -5  -8   7       90.42      130.83     33.26 o
  -4  -8   7       28.35       65.27     22.89 o
  -3  -8   7       47.88       53.24     19.69 o
  -2  -8   7      123.19      105.34     20.22 o
  -1  -8   7        3.89       15.14     15.95 o
   0  -8   7      248.09      273.09     29.15 o
   1  -8   7        9.35        1.20      5.57 o
   2  -8   7        0.07       12.24      8.83 o
   3  -8   7       28.05       51.64     31.03 o
   4  -8   7       21.09       51.50     22.57 o
   5  -8   7       36.69       52.72     30.27 o
   6  -8   7        0.00       12.95     22.82 o
   7  -8   7        6.67       -0.53     25.44 o
   8  -8   7        0.10        0.09      9.52 o
  -9  -7   7       11.26       46.76     22.11 o
  -8  -7   7        8.97       58.13     30.20 o
  -7  -7   7        3.17       12.36     19.62 o
  -6  -7   7        0.34        2.64     17.87 o
  -5  -7   7        0.17       17.12     11.21 o
  -4  -7   7       23.81       48.38     19.15 o
  -3  -7   7       11.14       29.24     16.65 o
  -2  -7   7      172.57      188.67     28.92 o
  -1  -7   7       67.69       80.22     24.99 o
   0  -7   7      217.53      207.88     25.53 o
   1  -7   7        7.95        3.89      5.44 o
   2  -7   7       35.62       42.54     10.80 o
   3  -7   7        5.58       10.54      7.22 o
   4  -7   7       48.65       55.82     11.51 o
   5  -7   7       28.84       36.88     10.70 o
   6  -7   7        0.98       -3.02      6.24 o
   7  -7   7       29.78       68.87     39.52 o
   8  -7   7        0.06       39.54     36.92 o
 -10  -6   7        0.37       -8.10     46.29 o
  -9  -6   7        1.88       19.71     19.74 o
  -8  -6   7       11.03       46.44     24.84 o
  -7  -6   7        2.36        0.77      7.83 o
  -6  -6   7        2.51        9.75     24.42 o
  -5  -6   7      157.68      158.96     21.25 o
  -4  -6   7        0.08       28.12     14.09 o
  -3  -6   7       12.24       31.29     12.81 o
  -2  -6   7        0.53      -11.29     11.44 o
  -1  -6   7       87.39       87.22     17.65 o
   0  -6   7        2.35        1.77      8.46 o
   1  -6   7       12.68       13.18      4.22 o
   2  -6   7       32.25       27.27      8.16 o
   3  -6   7        4.27       -0.67      4.27 o
   4  -6   7        0.01       -0.34      2.37 o
   5  -6   7        2.44        4.63      4.36 o
   6  -6   7       16.67       13.76     10.44 o
   7  -6   7       77.57       93.89     22.51 o
   8  -6   7        2.92       40.54     31.38 o
   9  -6   7        0.58       20.46     42.04 o
 -10  -5   7        6.42       13.02     45.41 o
  -9  -5   7        4.97       26.06     17.71 o
  -8  -5   7       39.13       84.93     30.49 o
  -7  -5   7       70.45       62.69     26.18 o
  -6  -5   7       10.01       11.12      2.52 o
  -5  -5   7      241.77      284.88     28.24 o
  -4  -5   7       34.17       37.23     18.40 o
  -3  -5   7      195.61      186.98     24.68 o
  -1  -5   7       20.81       20.56     12.15 o
   0  -5   7       56.93       42.32     15.75 o
   1  -5   7      176.75      186.26     23.44 o
   2  -5   7      283.37      348.00     27.88 o
   3  -5   7      120.39       93.73     13.41 o
   4  -5   7       46.43       20.72     10.61 o
   5  -5   7       11.31        6.34      7.62 o
   6  -5   7        7.99        5.74      8.04 o
   7  -5   7        0.56        1.69      6.62 o
   8  -5   7       37.79       32.19     12.92 o
   9  -5   7       10.51       17.78     12.30 o
 -11  -4   7        2.86       19.10     32.74 o
 -10  -4   7       13.89       13.20     37.48 o
  -9  -4   7        2.53       21.22     35.32 o
  -8  -4   7       12.72       77.76     28.23 o
  -7  -4   7      117.67      222.86     46.12 o
  -6  -4   7       26.91       20.98      3.33 o
  -5  -4   7       21.87       33.00     16.31 o
  -4  -4   7      532.73      519.10     53.54 o
  -3  -4   7      119.06      101.93     28.97 o
  -2  -4   7      165.75      164.13     21.17 o
  -1  -4   7       11.04        0.51      4.34 o
   0  -4   7        9.97       25.87     14.14 o
   1  -4   7       52.89       29.55      9.57 o
   2  -4   7       13.48       12.57      6.14 o
   3  -4   7        8.14        2.20      3.40 o
   4  -4   7       28.71       30.30      8.83 o
   5  -4   7      199.50      236.83     24.01 o
   6  -4   7        1.17       17.85     21.94 o
   7  -4   7       18.07        6.96      5.82 o
   8  -4   7       30.69       45.66     13.78 o
   9  -4   7        5.68        6.64      9.75 o
 -11  -3   7        5.94       40.24     25.60 o
 -10  -3   7       21.91       17.35     46.73 o
  -9  -3   7        3.20       13.31     29.41 o
  -8  -3   7       15.48       44.55     24.23 o
  -7  -3   7       82.00      145.23     33.73 o
  -6  -3   7        1.27        1.69     16.99 o
  -5  -3   7       44.79       54.63     19.25 o
  -4  -3   7      300.91      275.51     38.06 o
  -3  -3   7      182.04      182.15     36.93 o
  -2  -3   7      527.43      521.36     63.24 o
  -1  -3   7       61.82       85.62     30.09 o
   0  -3   7      223.64      258.86     40.99 o
   1  -3   7      437.72      454.71     32.60 o
   2  -3   7       16.99       21.44      6.01 o
   3  -3   7      114.60      128.51     15.89 o
   4  -3   7       10.58       13.11      5.05 o
   5  -3   7        7.43        8.02     10.08 o
   6  -3   7        3.73        3.22     10.89 o
   7  -3   7        2.47       -6.61      8.34 o
   8  -3   7        6.37        6.57      7.64 o
   9  -3   7       10.53       16.83     10.09 o
 -11  -2   7        0.50       32.53     28.84 o
 -10  -2   7       34.38       20.13     52.05 o
  -9  -2   7        2.04       38.65     34.82 o
  -8  -2   7        5.58        9.01     19.42 o
  -7  -2   7      127.72      186.80     35.87 o
  -6  -2   7        8.83        8.05     20.27 o
  -5  -2   7       29.19       12.26     13.15 o
  -4  -2   7       20.41       13.58      8.47 o
  -3  -2   7       14.18       24.75      9.77 o
  -2  -2   7      674.14      681.73     71.61 o
  -1  -2   7      262.07      353.02     50.56 o
   0  -2   7      482.64      443.84     53.58 o
   1  -2   7      615.27      684.05     33.29 o
   2  -2   7      209.23      179.89     36.74 o
   3  -2   7       25.67       25.03      9.93 o
   4  -2   7       15.57       13.02      2.42 o
   5  -2   7       30.59       20.24      9.42 o
   6  -2   7      125.32      160.19     29.51 o
   7  -2   7       22.67        7.72     16.04 o
   8  -2   7        9.68       11.30      9.68 o
   9  -2   7        0.01        7.32     10.58 o
 -12  -1   7        0.09       24.41     28.15 o
 -11  -1   7        5.58       28.79     19.94 o
 -10  -1   7       32.08       64.43     25.68 o
  -9  -1   7        0.03       -2.67     21.83 o
  -8  -1   7       37.84       19.55     30.81 o
  -7  -1   7        1.12       10.88     12.58 o
  -6  -1   7      181.45      221.34     35.57 o
  -5  -1   7        5.63       -0.34      6.94 o
  -4  -1   7      170.40      170.54     23.64 o
  -3  -1   7      458.87      461.36     32.47 o
  -2  -1   7       10.64       11.57      6.33 o
  -1  -1   7     1021.42     1074.71     41.31 o
   0  -1   7     1432.61     1572.06     53.70 o
   1  -1   7       39.68       38.90     19.41 o
   2  -1   7      107.06      116.21     14.80 o
   3  -1   7       73.50       83.66     15.15 o
   4  -1   7      865.75      885.90     55.65 o
   5  -1   7        2.49        7.63      8.32 o
   6  -1   7      218.59      220.05     38.43 o
   7  -1   7       61.89       63.52     29.13 o
   8  -1   7        1.06        1.70      8.37 o
   9  -1   7        0.35        5.82     16.52 o
 -12   0   7       20.61       46.16     21.43 o
 -11   0   7        0.46        5.44     19.21 o
 -10   0   7      112.56      157.39     34.77 o
  -9   0   7        0.35       24.45     13.25 o
  -8   0   7        0.36        9.62     13.30 o
  -7   0   7        0.79        2.60      9.23 o
  -6   0   7      275.15      237.16     27.24 o
  -5   0   7      187.80      194.20     23.01 o
  -4   0   7       87.54      118.68     16.33 o
  -3   0   7      505.89      470.93     30.64 o
  -2   0   7       47.57       76.57     14.41 o
  -1   0   7     1882.68     1955.18     70.03 o
   0   0   7     2408.51     2498.55     65.33 o
   1   0   7        1.69        4.90      8.12 o
   2   0   7       26.90       17.98      9.42 o
   3   0   7      199.59      202.74     44.80 o
   4   0   7       58.39       41.06     20.21 o
   5   0   7        0.13       19.18     17.44 o
   6   0   7        9.49        5.06      7.48 o
   7   0   7       70.87       74.81     32.14 o
   8   0   7        1.58       20.59     19.76 o
 -12   1   7        3.32        9.82     12.56 o
 -11   1   7       22.18       23.97     11.34 o
 -10   1   7       29.07       43.20     15.41 o
  -9   1   7        2.99       17.12     10.44 o
  -8   1   7      115.64      125.41     22.92 o
  -7   1   7      110.07       96.51     13.79 o
  -6   1   7       12.58       19.18      6.63 o
  -5   1   7      614.56      632.18     40.04 o
  -4   1   7       57.45       83.87     14.85 o
  -3   1   7      810.14      909.52     43.93 o
  -2   1   7      244.54      260.41     16.16 o
  -1   1   7      193.20      196.85     15.65 o
   0   1   7       43.65       53.07      8.02 o
   1   1   7      576.95      610.24     44.39 o
   2   1   7       97.28      103.32     31.81 o
   3   1   7       23.69       19.04     13.16 o
   4   1   7      147.78      183.42     46.73 o
   5   1   7      151.74      175.19     48.05 o
   6   1   7       27.51       20.14     12.03 o
   7   1   7        0.02       -6.86     13.23 o
   8   1   7        6.40       20.99     25.41 o
 -12   2   7        1.13        2.61     12.99 o
 -11   2   7       20.27       31.10     12.09 o
 -10   2   7        0.05        2.59      3.03 o
  -9   2   7      149.32      132.06     23.11 o
  -8   2   7       81.68       85.27     15.04 o
  -7   2   7       13.50        8.00     14.02 o
  -6   2   7       70.57       76.64     14.02 o
  -5   2   7       14.85       14.07      6.39 o
  -4   2   7       72.67       69.18     15.13 o
  -3   2   7      804.04      781.15     35.90 o
  -2   2   7     2406.14     2497.36     93.60 o
  -1   2   7     1104.25     1066.73     38.43 o
   0   2   7       18.70       18.23      3.79 o
   1   2   7      188.64      174.46     11.35 o
   2   2   7      232.84      220.48     16.13 o
   3   2   7      495.05      464.04     36.71 o
   4   2   7        1.65       12.38     14.37 o
   5   2   7        1.30       -0.84     10.37 o
   6   2   7        0.24      -19.31     23.83 o
   7   2   7        0.51       -1.34      6.75 o
   8   2   7        0.90       17.96     25.53 o
 -12   3   7        0.39        7.76     12.40 o
 -11   3   7        6.50       -3.09      7.36 o
 -10   3   7       32.03       30.75      9.51 o
  -9   3   7        3.43       -4.80      8.17 o
  -8   3   7        0.20       -6.02     12.91 o
  -7   3   7      119.67      138.19     20.07 o
  -6   3   7      110.33      138.22     18.88 o
  -5   3   7       91.51      103.09     14.37 o
  -4   3   7      948.58      933.77     38.25 o
  -3   3   7      117.26      111.97     20.35 o
  -2   3   7      536.16      545.18     45.22 o
  -1   3   7       25.34       30.18      5.80 o
   0   3   7       22.59       23.19      4.09 o
   1   3   7       36.89       44.51      8.67 o
   2   3   7       43.31       37.58     10.30 o
   3   3   7       59.14       72.75     14.06 o
   4   3   7       33.37       25.61     18.93 o
   5   3   7       15.88       36.00     14.76 o
   6   3   7        3.93       -2.59     12.37 o
   7   3   7        1.71        3.85      2.38 o
 -11   4   7       23.19       17.90      9.35 o
 -10   4   7       31.68       32.01     22.52 o
  -9   4   7       47.84       54.17     17.15 o
  -8   4   7      210.79      205.33     38.36 o
  -7   4   7        8.39       23.70     12.50 o
  -6   4   7      359.23      396.78     46.28 o
  -5   4   7      498.16      486.01     49.47 o
  -4   4   7      587.37      531.67     48.70 o
  -3   4   7       41.75       40.63     12.54 o
  -2   4   7      168.90      152.62     24.60 o
  -1   4   7      128.91      101.04     20.04 o
   0   4   7      756.38      870.70     57.62 o
   1   4   7        3.62        2.12      1.91 o
   2   4   7       58.93       58.93     14.73 o
   3   4   7       89.73      111.91     20.06 o
   4   4   7       13.94       12.03     12.35 o
   5   4   7        0.06      -25.76     25.76 o
   6   4   7        3.92        8.63      3.69 o
   7   4   7        2.64        6.77     20.07 o
 -11   5   7        0.28        9.25     23.88 o
 -10   5   7        0.14       13.27     13.91 o
  -9   5   7        4.21        5.99     20.02 o
  -8   5   7       66.64       73.54     20.77 o
  -7   5   7       88.35      106.69     27.47 o
  -6   5   7        0.16        2.89     18.95 o
  -5   5   7       94.93       86.40     20.76 o
  -4   5   7      342.21      283.37     35.30 o
  -3   5   7      216.01      209.10     30.86 o
  -2   5   7       11.05        7.02      3.57 o
  -1   5   7      208.12      191.57     29.00 o
   0   5   7      400.27      414.05     42.67 o
   1   5   7      132.50      118.71     22.92 o
   2   5   7        0.21       -2.52      5.05 o
   3   5   7       32.89       18.94     15.45 o
   4   5   7       51.71       35.45     20.04 o
   5   5   7       23.90       12.13     15.05 o
   6   5   7        0.03       15.19     19.35 o
 -11   6   7        0.10        0.96      8.08 o
 -10   6   7       65.75       47.44     31.32 o
  -9   6   7       21.50       17.18      7.55 o
  -8   6   7        3.37       13.51     18.32 o
  -7   6   7        3.18        9.18      8.79 o
  -6   6   7       13.71        7.67      8.56 o
  -5   6   7       32.42       24.07      5.20 o
  -4   6   7       19.28        9.14      9.77 o
  -3   6   7      280.28      310.60     38.52 o
  -2   6   7       61.39       58.74     15.68 o
  -1   6   7       13.58       12.06      7.41 o
   0   6   7       78.41       86.24     21.26 o
   1   6   7       56.21       58.63     17.06 o
   2   6   7       19.12       10.50      5.39 o
   3   6   7       25.83       20.10     10.61 o
   4   6   7       13.36        3.71      4.48 o
   5   6   7        6.29        4.16      8.75 o
 -10   7   7        4.86        7.88     18.84 o
  -9   7   7       36.94       40.70     27.80 o
  -8   7   7       22.30       23.69     21.88 o
  -7   7   7        0.42        0.35      5.47 o
  -6   7   7       86.63       86.98     22.70 o
  -5   7   7       80.93      100.75     23.34 o
  -4   7   7       11.27        4.62      3.82 o
  -3   7   7       27.15       23.16      6.13 o
  -2   7   7        6.57       -0.14      4.07 o
  -1   7   7       20.42       12.19      8.10 o
   0   7   7        3.07       -1.36      4.74 o
   1   7   7       57.49       59.98     18.73 o
   2   7   7        0.18       -0.92     12.59 o
   3   7   7        8.10       -3.50     15.67 o
   4   7   7       27.63       39.66     28.49 o
  -9   8   7       24.96       29.02     25.71 o
  -8   8   7       73.69       86.81     41.83 o
  -7   8   7        5.69        6.99     12.93 o
  -6   8   7        3.25       -2.68      2.68 o
  -5   8   7       14.03       12.25     17.36 o
  -4   8   7        1.65       -2.34      6.00 o
  -3   8   7        0.08       -3.06      4.84 o
  -2   8   7        9.37        4.96      5.72 o
  -1   8   7       92.37       86.48     22.21 o
   0   8   7        5.14        2.38      4.26 o
   1   8   7        0.03       -1.67      1.67 o
   2   8   7       10.37       -0.09      9.56 o
   3   8   7       29.98       33.90     25.07 o
  -8   9   7       29.93       64.08     37.08 o
  -7   9   7        0.17      -14.44     15.28 o
  -6   9   7        1.56       -8.31     11.92 o
  -5   9   7        4.27       10.03     13.05 o
  -4   9   7       34.94       39.57     27.72 o
  -3   9   7        6.49        7.09     13.40 o
  -2   9   7        2.44        3.54      2.70 o
  -1   9   7       27.67       36.89     15.67 o
   0   9   7        0.14        5.73      8.89 o
   1   9   7        1.11        8.49     15.47 o
  -5  10   7        0.98        5.93      6.12 o
  -4  10   7      114.46      160.44     53.50 o
  -3  10   7       11.54       15.23     13.54 o
  -2  10   7        7.12       13.69     16.27 o
  -3 -12   8       15.06       16.53     14.85 o
  -2 -12   8        9.82       15.54     19.39 o
  -1 -12   8        9.25       17.53     21.41 o
   0 -12   8       66.53       49.96     30.75 o
   1 -12   8       15.00       61.35     26.43 o
   2 -12   8        2.60       26.44     37.93 o
   3 -12   8       36.35       73.20     42.77 o
  -5 -11   8        1.74        8.22     10.32 o
  -4 -11   8        0.08       13.40      9.32 o
  -3 -11   8       27.88       15.62     14.82 o
  -2 -11   8        0.01        1.57      9.90 o
  -1 -11   8       21.54       44.10     26.55 o
   0 -11   8        6.14       17.39     15.77 o
   1 -11   8       94.71      109.75     29.90 o
   2 -11   8        0.31        5.94      9.79 o
   3 -11   8        4.87       13.86     12.91 o
   4 -11   8        8.96        9.25     10.06 o
   5 -11   8        2.64        6.58     14.31 o
  -6 -10   8        0.36       11.81     15.40 o
  -5 -10   8       12.55       34.39     21.16 o
  -4 -10   8        0.25        9.80     15.86 o
  -3 -10   8        1.20        7.16     10.45 o
  -2 -10   8        1.23       16.16     13.27 o
  -1 -10   8       14.89       27.61     15.85 o
   0 -10   8        0.46        1.79      6.00 o
   1 -10   8        3.09       12.21      9.48 o
   2 -10   8       53.88       52.93     20.09 o
   3 -10   8        0.14        7.40      6.88 o
   4 -10   8        1.72        0.82      6.69 o
   5 -10   8        5.04        8.39      7.69 o
   6 -10   8       10.98        2.71      7.67 o
  -7  -9   8       17.93       26.03     22.24 o
  -6  -9   8        0.00       11.53     16.31 o
  -5  -9   8        5.33       15.21     14.70 o
  -4  -9   8      114.39      137.40     29.92 o
  -3  -9   8       60.73       73.61     20.63 o
  -2  -9   8        6.88       16.98     11.64 o
  -1  -9   8       49.40       53.47     13.40 o
   0  -9   8       34.10       34.19     11.60 o
   1  -9   8      498.12      534.54     58.47 o
   2  -9   8       65.71       91.91     25.94 o
   3  -9   8       12.83       16.86     24.55 o
   4  -9   8        8.57       26.49     44.26 o
   5  -9   8        1.58       28.26     30.08 o
   6  -9   8       49.08       64.25     37.32 o
   7  -9   8        0.47       -5.40     12.10 o
  -8  -8   8        2.08       50.51     41.48 o
  -7  -8   8        5.12        6.85     14.13 o
  -6  -8   8        0.18       11.80     15.56 o
  -5  -8   8       16.52       37.28     19.47 o
  -4  -8   8       84.47      108.71     23.91 o
  -3  -8   8       21.55        7.20     11.99 o
  -2  -8   8        1.74       46.26     22.93 o
  -1  -8   8       93.28       98.15     18.71 o
   0  -8   8      142.09      169.75     23.80 o
   1  -8   8       43.39       33.06      9.75 o
   2  -8   8       31.63       45.95     11.33 o
   3  -8   8        1.60        8.82      9.48 o
   4  -8   8       32.23       66.17     26.71 o
   5  -8   8       37.56       65.61     21.45 o
   6  -8   8        2.09       60.91     38.37 o
   7  -8   8        1.40       61.43     42.44 o
  -9  -7   8       28.67       73.80     33.99 o
  -8  -7   8       48.33       53.42     42.35 o
  -7  -7   8       17.97       13.84     19.07 o
  -6  -7   8       28.31       35.94     20.32 o
  -5  -7   8       94.30      115.53     20.95 o
  -4  -7   8       20.59       46.92     18.70 o
  -3  -7   8       18.69       30.83     21.71 o
  -2  -7   8       19.77       13.56     15.54 o
  -1  -7   8      140.13      156.19     21.59 o
   0  -7   8      235.64      243.31     27.35 o
   1  -7   8      154.02      178.01     20.85 o
   2  -7   8        3.04        3.42      5.21 o
   3  -7   8        9.41       13.03      5.23 o
   4  -7   8        9.56       12.70      5.83 o
   5  -7   8      196.89      221.34     27.40 o
   6  -7   8        1.86       20.05     23.45 o
   7  -7   8       27.01       52.78     36.59 o
   8  -7   8        0.55       51.96     36.31 o
 -10  -6   8        7.25        9.88     31.68 o
  -9  -6   8        0.15       49.99     24.52 o
  -8  -6   8        0.15       72.93     31.44 o
  -7  -6   8      427.29      390.61     57.31 o
  -6  -6   8      124.70      122.92     33.10 o
  -5  -6   8       92.88      108.88     19.54 o
  -4  -6   8        0.04        0.04      4.30 o
  -3  -6   8      109.69       72.25     28.45 o
  -2  -6   8       95.12       94.07     30.83 o
  -1  -6   8        3.81       -6.07     16.03 o
   0  -6   8     1372.99     1424.67     62.29 o
   1  -6   8       18.84        3.78     10.66 o
   2  -6   8        2.32        5.13      5.26 o
   3  -6   8       38.34       27.67     12.81 o
   4  -6   8       32.10       21.12      8.32 o
   5  -6   8       45.05       22.47     10.88 o
   6  -6   8        1.80       -7.54     11.65 o
   7  -6   8        1.68       -7.42     19.94 o
   8  -6   8        0.11       25.25     25.44 o
 -10  -5   8        8.93       14.58     37.79 o
  -9  -5   8       48.81       73.02     26.73 o
  -8  -5   8       12.23       71.15     29.20 o
  -7  -5   8        8.39       18.70     22.17 o
  -6  -5   8      107.79       92.47     16.12 o
  -5  -5   8        8.10        8.26     10.85 o
  -4  -5   8       30.90       37.59     15.99 o
  -3  -5   8        7.21      -33.41     33.41 o
  -2  -5   8      102.11      172.34     39.99 o
  -1  -5   8        0.00       32.55     17.89 o
   0  -5   8       38.38       37.07     12.49 o
   1  -5   8       52.13       29.97     13.85 o
   2  -5   8        0.53        2.29      4.17 o
   3  -5   8        0.37       -3.28      3.88 o
   4  -5   8       14.76       15.16      4.50 o
   5  -5   8        5.97        6.51     16.45 o
   6  -5   8        0.23       -4.71     11.68 o
   7  -5   8        1.85       -9.06     11.76 o
   8  -5   8        5.52       -0.66      6.53 o
 -11  -4   8        3.79       -4.64     34.49 o
 -10  -4   8        0.05       10.20     60.79 o
  -9  -4   8        5.35       26.68     19.87 o
  -8  -4   8      479.45      508.83     64.87 o
  -7  -4   8      124.14      134.25     32.29 o
  -6  -4   8      275.97      269.72     43.33 o
  -5  -4   8       62.51       66.57     22.39 o
  -4  -4   8        5.96        6.14     13.57 o
  -3  -4   8      415.54      456.41     46.19 o
  -2  -4   8        0.83        8.35     13.14 o
  -1  -4   8      504.28      488.98     63.21 o
   0  -4   8      181.03      195.77     37.11 o
   1  -4   8       37.10       39.30     10.70 o
   2  -4   8        4.24        4.18      4.41 o
   3  -4   8        4.49       -0.98      4.56 o
   4  -4   8       15.71       16.10      1.53 o
   5  -4   8        0.77        1.09      7.26 o
   6  -4   8       29.62        8.42     26.05 o
   7  -4   8        2.11       -9.84      9.84 o
   8  -4   8       22.97       21.24      7.09 o
 -11  -3   8        1.89        2.47     46.66 o
 -10  -3   8        0.16        0.39     37.35 o
  -9  -3   8       20.99       31.15     19.63 o
  -8  -3   8      123.18      172.03     37.16 o
  -7  -3   8       27.46      109.17     46.34 o
  -6  -3   8       29.03       18.07     15.86 o
  -5  -3   8       16.46        7.73      7.28 o
  -4  -3   8      187.90      117.21     78.06 o
  -3  -3   8        2.22       35.50     25.54 o
  -2  -3   8      265.97      234.20     42.82 o
  -1  -3   8       18.12       23.02     19.35 o
   0  -3   8      105.65       85.51     21.28 o
   1  -3   8      283.96      292.05     26.20 o
   2  -3   8      155.36      148.84     16.83 o
   3  -3   8        0.26       -0.48      4.89 o
   4  -3   8        3.36        5.55      7.61 o
   5  -3   8       14.04       14.04      8.37 o
   6  -3   8      194.18      161.59     28.89 o
   7  -3   8       68.91       64.57     14.05 o
   8  -3   8       32.14       26.70      8.01 o
 -11  -2   8        1.41       24.45     19.05 o
 -10  -2   8       26.50       20.02     30.15 o
  -9  -2   8      230.55      189.02     36.10 o
  -8  -2   8       19.24       43.58     19.06 o
  -7  -2   8      157.81      230.14     45.77 o
  -6  -2   8       25.19       12.67     13.69 o
  -5  -2   8      264.99      243.80     36.38 o
  -4  -2   8      234.80      274.48     40.26 o
  -3  -2   8      513.94      535.36     37.01 o
  -2  -2   8       99.50      104.93     17.83 o
  -1  -2   8      421.68      368.47     57.25 o
   0  -2   8       20.94      -11.57     19.90 o
   1  -2   8        3.73        4.14      3.20 o
   2  -2   8       23.29       23.27     14.48 o
   3  -2   8       98.91       91.06     15.50 o
   4  -2   8       64.48       92.34     17.73 o
   5  -2   8      416.49      482.36     46.13 o
   6  -2   8        0.00        5.08      8.03 o
   7  -2   8       40.99       12.70      9.63 o
   8  -2   8        4.97        0.31      6.93 o
 -12  -1   8        0.03       19.50     16.11 o
 -11  -1   8        0.22       18.92     17.41 o
 -10  -1   8       80.98       66.74     22.77 o
  -9  -1   8        0.12       15.95     23.09 o
  -8  -1   8      288.91      291.88     43.50 o
  -7  -1   8       16.08       25.38     12.32 o
  -6  -1   8       12.62       25.62     61.89 o
  -5  -1   8      100.22       84.73     27.05 o
  -4  -1   8        7.39        5.47     17.11 o
  -3  -1   8      155.31      146.64     30.87 o
  -2  -1   8      228.89      232.28     28.04 o
  -1  -1   8      205.80      236.01     25.17 o
   0  -1   8      204.56      242.31     21.77 o
   1  -1   8       25.70       29.03     17.09 o
   2  -1   8      134.72      149.30     36.99 o
   3  -1   8      336.07      378.43     61.75 o
   4  -1   8       30.68       27.52     14.70 o
   5  -1   8     1551.28     1791.35    148.86 o
   6  -1   8        8.10       14.69     20.68 o
   7  -1   8        1.63      -22.17     22.17 o
   8  -1   8        0.07       -4.98     11.89 o
 -12   0   8       41.11       57.54     22.85 o
 -11   0   8       63.23       58.42     23.80 o
 -10   0   8        9.93       28.50     19.26 o
  -9   0   8       31.91       33.17     10.95 o
  -8   0   8        5.09        6.82      9.93 o
  -7   0   8      545.45      582.81     45.11 o
  -6   0   8        0.58       19.07     17.75 o
  -5   0   8       46.61       78.58     28.53 o
  -4   0   8       14.21        5.97      9.23 o
  -3   0   8        6.33       12.65     18.03 o
  -2   0   8      184.09      225.91     23.15 o
  -1   0   8       30.70       48.42     15.26 o
   0   0   8       75.53       89.46     12.92 o
   1   0   8       54.58       56.27     21.62 o
   2   0   8       26.21       26.93     14.47 o
   3   0   8      137.49      123.71     36.85 o
   4   0   8      116.90      107.89     36.34 o
   5   0   8      223.82      223.27     56.84 o
   6   0   8        5.58        8.26     23.93 o
   7   0   8        1.25       -7.56     15.65 o
   8   0   8        5.17        0.94      4.46 o
 -12   1   8       17.72       31.60     14.67 o
 -11   1   8        7.64       17.74     10.79 o
 -10   1   8        3.30       13.32      9.43 o
  -9   1   8       21.82       26.73     11.43 o
  -8   1   8       26.99       18.25     16.25 o
  -7   1   8        3.58       -7.29     38.21 o
  -6   1   8        6.58       10.41      7.79 o
  -5   1   8        0.01        2.62      7.02 o
  -4   1   8      636.12      666.51     48.94 o
  -3   1   8       76.40       72.30     13.08 o
  -2   1   8        2.43        2.98      3.02 o
  -1   1   8      467.21      507.75     32.52 o
   0   1   8       72.86       78.48     13.49 o
   1   1   8      379.43      344.08     60.65 o
   2   1   8       24.01       33.14     14.53 o
   3   1   8      107.33      122.19     35.81 o
   4   1   8      270.50      246.43     55.74 o
   5   1   8        4.76        8.06     15.98 o
   6   1   8        0.01      -28.14     29.40 o
   7   1   8        1.79       -6.15     14.50 o
 -12   2   8        0.02       -1.61      7.76 o
 -11   2   8        1.38        2.04      7.67 o
 -10   2   8        7.33        1.70      4.63 o
  -9   2   8        7.41        8.47      8.80 o
  -8   2   8        2.72        9.70      6.38 o
  -7   2   8       44.87       68.32     17.00 o
  -6   2   8       19.63       13.69      4.13 o
  -5   2   8       92.69       80.74     10.55 o
  -4   2   8        8.14        8.93      5.57 o
  -3   2   8      219.22      207.30     29.67 o
  -2   2   8       73.62       36.45     15.71 o
  -1   2   8       55.83       50.56      8.40 o
   0   2   8      132.23      138.70     11.34 o
   1   2   8      243.04      251.04     19.62 o
   2   2   8      105.11      104.20     11.71 o
   3   2   8       18.72        7.92     10.28 o
   4   2   8      221.98      241.43     57.61 o
   5   2   8        0.14       13.04     17.89 o
   6   2   8       10.20       -0.12     13.76 o
   7   2   8        9.93       17.69     15.21 o
 -11   3   8        3.62       -6.07      6.07 o
 -10   3   8       18.26        6.60     11.59 o
  -9   3   8      225.47      240.69     30.17 o
  -8   3   8       23.49       11.10      6.91 o
  -7   3   8      108.62      124.01     17.52 o
  -6   3   8       60.12       27.71     14.31 o
  -5   3   8       54.33       65.18     12.19 o
  -4   3   8      193.91      161.44     15.79 o
  -3   3   8      373.58      389.81     40.51 o
  -2   3   8      276.62      284.91     34.72 o
  -1   3   8       62.34       58.13      7.70 o
   0   3   8       70.01       70.42      8.52 o
   1   3   8      134.64      140.23     20.82 o
   2   3   8      344.68      331.90     30.47 o
   3   3   8        2.15        0.37      8.97 o
   4   3   8        0.04       -0.32      6.44 o
   5   3   8        0.28        3.68     17.66 o
   6   3   8        9.08       -9.65     17.63 o
 -11   4   8        0.31       -1.09     12.36 o
 -10   4   8        8.09       19.20     32.32 o
  -9   4   8        8.39       19.63     25.42 o
  -8   4   8        0.03        5.95      9.56 o
  -7   4   8      381.30      360.22     46.15 o
  -6   4   8       21.93       47.83     29.91 o
  -5   4   8       90.69      106.02     23.87 o
  -4   4   8       96.69       76.86     15.79 o
  -3   4   8     1010.82     1111.97     71.69 o
  -2   4   8      535.85      569.95     50.84 o
  -1   4   8       72.67       62.11     15.90 o
   0   4   8      395.52      412.67     40.79 o
   1   4   8       96.72      127.51     22.49 o
   2   4   8        4.09       -1.88     10.22 o
   3   4   8       16.95       22.16     18.74 o
   4   4   8       20.72       12.68     14.90 o
   5   4   8       18.18       -1.49     18.09 o
   6   4   8        1.33       -4.51      8.33 o
 -11   5   8       61.23       62.79     32.92 o
 -10   5   8        2.88        3.85     10.80 o
  -9   5   8        0.33       -1.79      5.83 o
  -8   5   8        0.03       14.95     21.11 o
  -7   5   8       32.96       43.59     17.28 o
  -6   5   8        7.99       14.28      9.69 o
  -5   5   8        0.51       -6.36      6.36 o
  -4   5   8       19.30        9.43     13.02 o
  -3   5   8       43.15       45.22     15.54 o
  -2   5   8      135.98      157.46     27.12 o
  -1   5   8       54.11       64.49     18.56 o
   0   5   8      433.62      432.95     45.71 o
   1   5   8       13.93       10.72      7.04 o
   2   5   8       10.47       10.75     12.57 o
   3   5   8        7.96       12.24     13.91 o
   4   5   8       27.64       51.81     17.43 o
   5   5   8       23.27       17.83     15.38 o
 -10   6   8       19.60       15.50     19.76 o
  -9   6   8        0.11        4.59     19.50 o
  -8   6   8       34.64       44.22     16.74 o
  -7   6   8        0.08       -1.62      8.44 o
  -6   6   8        8.07        0.85     14.69 o
  -5   6   8       17.44       29.20     13.05 o
  -4   6   8      141.58      164.55     29.77 o
  -3   6   8      101.57       70.20     19.93 o
  -2   6   8      125.54      111.36     24.03 o
  -1   6   8       63.07       71.85     20.06 o
   0   6   8        4.13       -0.76      4.53 o
   1   6   8        0.10       -3.94      6.43 o
   2   6   8        3.94       14.03     16.91 o
   3   6   8        0.21        1.97     16.48 o
   4   6   8        1.27      -26.72     26.72 o
 -10   7   8        4.23       -2.28      2.89 o
  -9   7   8       10.46        9.62     13.22 o
  -8   7   8       49.27       63.69     36.10 o
  -7   7   8        3.66       -0.29     12.73 o
  -6   7   8       13.73       16.72     12.20 o
  -5   7   8        9.47        7.56      6.70 o
  -4   7   8      117.54      113.96     25.59 o
  -3   7   8       52.49       43.65     14.77 o
  -2   7   8       30.53       36.16     14.45 o
  -1   7   8        1.20        4.62      3.71 o
   0   7   8        0.21       -2.13      4.38 o
   1   7   8        9.85        2.80      9.52 o
   2   7   8       36.46       30.35     13.95 o
   3   7   8        2.52      -19.79     24.27 o
  -8   8   8        9.96       14.18     19.47 o
  -7   8   8       37.74       46.18     28.58 o
  -6   8   8       12.85       19.49     19.84 o
  -5   8   8        0.11       -4.44     12.18 o
  -4   8   8       80.33       76.20     20.47 o
  -3   8   8       95.15      122.42     28.19 o
  -2   8   8        2.29        3.28      5.51 o
  -1   8   8        0.33        1.90      6.93 o
   0   8   8       32.39       38.17     15.57 o
   1   8   8        8.28       -8.51     25.28 o
   2   8   8        9.24        4.65      8.74 o
  -7   9   8       39.11       58.84     34.29 o
  -6   9   8        9.72       18.61     20.24 o
  -5   9   8        3.24        3.61     10.37 o
  -4   9   8       10.41       13.06     12.29 o
  -3   9   8        0.15        3.70     10.06 o
  -2   9   8       38.36       44.90     25.56 o
  -1   9   8       10.14        8.84      7.12 o
   0   9   8       11.30       16.47     18.36 o
  -2 -12   9        1.96       18.09     19.46 o
  -1 -12   9        3.40       21.48     23.57 o
   0 -12   9       13.41       35.47     19.27 o
   1 -12   9        2.90       17.89     17.69 o
   2 -12   9        9.53       20.21     16.96 o
  -5 -11   9        1.13       -5.01      5.01 o
  -4 -11   9        0.61       -1.50      6.46 o
  -3 -11   9        0.12        5.93     14.18 o
  -2 -11   9        9.78       15.02     25.00 o
  -1 -11   9        0.10       12.19      9.89 o
   0 -11   9        1.37       19.47     13.83 o
   1 -11   9        8.28       19.30     14.96 o
   2 -11   9        3.87        6.68      6.98 o
   3 -11   9       33.55       49.86     21.21 o
   4 -11   9       22.73       47.08     18.20 o
  -6 -10   9        7.93       29.77     21.49 o
  -5 -10   9        7.70       20.49     16.84 o
  -4 -10   9       14.77       -4.88      5.51 o
  -3 -10   9        0.53        8.73     12.68 o
  -2 -10   9       37.36       29.76     16.75 o
  -1 -10   9       60.78       54.36     17.41 o
   0 -10   9       10.26        9.74      9.78 o
   1 -10   9       52.11       36.35     19.11 o
   2 -10   9       14.31       50.27     19.83 o
   3 -10   9       27.46       45.37     18.13 o
   4 -10   9       43.25       77.58     38.17 o
   5 -10   9        5.05        1.73     12.02 o
  -7  -9   9        7.07       10.02     16.18 o
  -6  -9   9        1.19        8.66      6.27 o
  -5  -9   9       29.67       29.77     18.10 o
  -4  -9   9       65.25       43.73     27.90 o
  -3  -9   9       86.14       65.07     33.64 o
  -2  -9   9       37.57       47.10     14.84 o
  -1  -9   9        0.96        1.47      1.87 o
   0  -9   9        0.30        7.75      6.83 o
   1  -9   9      359.28      450.14     55.35 o
   2  -9   9       35.70       42.96     19.27 o
   3  -9   9        1.54       10.28     13.66 o
   4  -9   9        0.03        3.06     10.89 o
   5  -9   9       11.18       62.50     39.70 o
   6  -9   9       12.47       65.75     42.24 o
  -8  -8   9        2.51       13.72     27.66 o
  -7  -8   9        3.20       18.27     15.54 o
  -6  -8   9        0.22        3.62     11.04 o
  -5  -8   9       50.44       39.03     18.56 o
  -4  -8   9       12.90       36.17     17.52 o
  -3  -8   9       11.35       20.26     20.03 o
  -2  -8   9        3.08       13.55     13.42 o
  -1  -8   9       96.89      101.19     23.08 o
   0  -8   9      184.11      184.71     24.54 o
   1  -8   9      102.95      110.28     16.16 o
   2  -8   9       25.55       35.62     10.46 o
   3  -8   9        0.37        0.48      4.70 o
   4  -8   9        3.36        5.42      7.34 o
   5  -8   9        0.74       41.52     34.67 o
   6  -8   9        0.08       24.58     30.77 o
   7  -8   9        0.05       23.44     33.03 o
  -9  -7   9       50.81       96.98     33.56 o
  -8  -7   9       13.38        4.61     22.16 o
  -7  -7   9       54.94       96.10     30.55 o
  -6  -7   9      100.12       81.40     29.42 o
  -5  -7   9      172.55      181.50     26.35 o
  -4  -7   9        0.15        5.60     10.64 o
  -3  -7   9        0.22       10.15     26.69 o
  -2  -7   9       25.07       21.60     16.84 o
  -1  -7   9        0.74        4.46     22.00 o
   0  -7   9      136.25      105.21     16.13 o
   1  -7   9       30.61       28.06      3.65 o
   2  -7   9       19.24       12.78     11.80 o
   3  -7   9        3.55        3.96      2.36 o
   4  -7   9        9.47        6.64      3.36 o
   5  -7   9       29.94       34.30     22.22 o
   6  -7   9        1.46       -0.17      2.82 o
   7  -7   9        2.20       22.46     29.11 o
 -10  -6   9        0.06       17.81     16.77 o
  -9  -6   9        2.73       49.05     27.07 o
  -8  -6   9        0.66       40.75     38.28 o
  -7  -6   9        0.87       14.98     29.88 o
  -6  -6   9        0.35        7.54     11.42 o
  -5  -6   9        1.19        4.53      7.52 o
  -4  -6   9       47.57       16.10     24.02 o
  -3  -6   9       64.18       44.89     21.84 o
  -2  -6   9       66.99       21.43     28.87 o
  -1  -6   9        0.13       35.21     26.30 o
   0  -6   9      682.02      770.49     56.59 o
   1  -6   9        9.76        2.13      9.87 o
   2  -6   9        0.17        0.22      4.69 o
   3  -6   9       16.32       20.27      7.26 o
   4  -6   9       21.71       15.68      8.83 o
   5  -6   9       16.76       13.95     16.05 o
   6  -6   9        1.41       -3.28     19.36 o
   7  -6   9        3.42       -4.68      6.45 o
   8  -6   9        3.75       13.64     23.23 o
 -10  -5   9       23.51       41.40     26.78 o
  -9  -5   9        5.16       32.90     22.80 o
  -8  -5   9      188.72      198.98     45.03 o
  -7  -5   9       71.88       83.01     27.11 o
  -6  -5   9      170.30      152.84     19.98 o
  -5  -5   9      191.55      158.24     35.59 o
  -4  -5   9       44.85      -26.00     30.01 o
  -3  -5   9      106.39      105.16     41.70 o
  -2  -5   9       96.51       85.20     24.64 o
  -1  -5   9      680.91      718.60     78.99 o
   0  -5   9       10.30       16.11      8.43 o
   1  -5   9       12.92       13.65      6.94 o
   2  -5   9       22.04       28.17     10.37 o
   3  -5   9       15.41       11.78      6.04 o
   4  -5   9        1.95        2.59      0.48 o
   5  -5   9        8.52       -1.80     21.13 o
   6  -5   9        2.76       -0.74      9.50 o
   7  -5   9       15.52       -3.26     10.49 o
   8  -5   9        0.18        1.78      7.53 o
 -11  -4   9        3.99       34.18     37.14 o
 -10  -4   9       12.53       11.08     34.73 o
  -9  -4   9       64.77       78.84     27.60 o
  -8  -4   9       75.75      120.13     33.44 o
  -7  -4   9       16.05       23.16     37.05 o
  -6  -4   9      116.91       93.19     25.98 o
  -5  -4   9       23.76       10.50     36.93 o
  -4  -4   9      188.88      181.12     38.74 o
  -3  -4   9      524.78      579.30     79.15 o
  -2  -4   9        0.32      -20.46     23.98 o
  -1  -4   9       88.19      112.33     33.78 o
   0  -4   9       78.08       62.44     17.64 o
   1  -4   9        0.69       12.15      7.37 o
   2  -4   9      123.27      127.94     18.23 o
   3  -4   9        0.53       -6.14     16.68 o
   4  -4   9        1.97        3.13      1.61 o
   5  -4   9       42.41       69.45     26.51 o
   6  -4   9        6.04       13.07      6.17 o
   7  -4   9       10.65      -14.27     16.16 o
   8  -4   9       16.02       -1.32      5.95 o
 -11  -3   9        0.86        1.08     34.18 o
 -10  -3   9        0.02       -1.06     15.34 o
  -9  -3   9       24.03       34.39     17.48 o
  -8  -3   9       97.84      170.14     37.09 o
  -7  -3   9        6.17      -13.72     13.72 o
  -6  -3   9       34.01       25.09      8.57 o
  -5  -3   9        8.16        0.03     19.86 o
  -4  -3   9       42.48       72.15     23.76 o
  -3  -3   9       24.48       29.44     18.59 o
  -2  -3   9       63.52       95.81     39.52 o
  -1  -3   9       27.34       35.98     19.68 o
   0  -3   9        6.55      -17.08     24.58 o
   1  -3   9     1082.96     1239.33     54.53 o
   2  -3   9      107.66       88.51     12.37 o
   3  -3   9      197.51      181.34     42.94 o
   4  -3   9       56.01       54.66     12.49 o
   5  -3   9       30.77       27.21     10.98 o
   6  -3   9       62.00      115.68     40.49 o
   7  -3   9       18.73       -6.10     14.05 o
   8  -3   9        4.01      -11.39     15.95 o
 -11  -2   9       11.45        8.87     16.09 o
 -10  -2   9        9.75        7.56     25.24 o
  -9  -2   9      186.13      178.46     36.64 o
  -8  -2   9        0.05       22.24     16.35 o
  -7  -2   9      113.79      120.47     51.50 o
  -6  -2   9      160.77      136.75     24.28 o
  -5  -2   9       24.67        1.57     24.90 o
  -4  -2   9        4.35       31.27     14.63 o
  -3  -2   9       91.10       76.92     13.87 o
  -2  -2   9      289.23      338.38     67.85 o
  -1  -2   9      464.56      516.45     45.64 o
   0  -2   9      445.63      425.98     32.92 o
   1  -2   9      243.33      252.75     14.13 o
   2  -2   9      290.98      339.45     25.23 o
   3  -2   9       24.99       34.93      8.47 o
   4  -2   9       98.00      109.78     19.41 o
   5  -2   9       13.81       32.34     22.66 o
   6  -2   9       43.55       62.08     34.19 o
   7  -2   9       13.51      -19.86     23.76 o
   8  -2   9        5.11      -14.75     14.75 o
 -11  -1   9        0.19       28.30     19.55 o
 -10  -1   9        5.28       -4.51     18.18 o
  -9  -1   9       14.93        9.66      7.20 o
  -8  -1   9      270.02      298.52     44.31 o
  -7  -1   9       52.04       47.07     68.52 o
  -6  -1   9       68.54        9.58     30.76 o
  -5  -1   9        6.89       11.87     34.75 o
  -4  -1   9      274.24      284.88     39.54 o
  -3  -1   9       26.78       64.55     30.52 o
  -2  -1   9       28.33       53.73     28.82 o
  -1  -1   9      180.26      182.07     22.22 o
   0  -1   9      259.97      271.38     23.61 o
   1  -1   9      142.08      170.60     42.03 o
   2  -1   9      103.47      102.55     32.50 o
   3  -1   9        9.06        8.89      4.54 o
   4  -1   9       52.79       31.28     20.09 o
   5  -1   9      128.40      152.09     45.87 o
   6  -1   9       21.85       49.32     30.50 o
   7  -1   9        5.29      -26.99     26.99 o
 -12   0   9        6.12       16.41     15.91 o
 -11   0   9        1.25        3.11     10.86 o
 -10   0   9       25.69       40.00     19.47 o
  -9   0   9       94.81       81.90     20.62 o
  -8   0   9       74.84       23.13     35.04 o
  -7   0   9      394.27      421.79     46.06 o
  -6   0   9       33.12       84.11     27.49 o
  -5   0   9       50.88       63.64     34.28 o
  -4   0   9        1.67      -11.89     14.68 o
  -3   0   9      327.68      397.54     45.73 o
  -2   0   9       47.95       35.24     16.48 o
  -1   0   9       12.69        5.19      9.46 o
   0   0   9      120.11      110.21     15.01 o
   1   0   9        0.01       -3.39     11.96 o
   2   0   9        0.00      -11.27     17.08 o
   3   0   9       96.57      106.80     34.05 o
   4   0   9        0.83       -1.44      4.90 o
   5   0   9       18.34       26.64     23.89 o
   6   0   9       19.03       40.19     29.46 o
   7   0   9       21.49       16.47     10.32 o
 -12   1   9        3.59        5.90     10.26 o
 -11   1   9       32.77        7.24     19.59 o
 -10   1   9        8.83       16.71     12.21 o
  -9   1   9       35.17       12.04     18.83 o
  -8   1   9       19.81        8.45     15.21 o
  -7   1   9       14.36       10.07     12.02 o
  -6   1   9       10.47       18.99      9.45 o
  -5   1   9       31.63       16.58      6.52 o
  -4   1   9        0.34        9.35     10.10 o
  -3   1   9        1.12       -3.55      5.62 o
  -2   1   9        0.92       -5.26     15.56 o
  -1   1   9        0.97       -0.63      2.13 o
   0   1   9       22.23       25.61      6.55 o
   1   1   9      160.79      178.02     44.64 o
   2   1   9        0.01       -6.50     15.72 o
   3   1   9      219.95      199.02     53.64 o
   4   1   9       48.38       55.21     29.29 o
   5   1   9       23.89       36.73     25.16 o
   6   1   9        0.38       -6.55     21.26 o
   7   1   9        0.24      -11.72     16.81 o
 -11   2   9        5.91        2.46     10.00 o
 -10   2   9        9.63       16.97     10.91 o
  -9   2   9       10.58       11.58      9.17 o
  -8   2   9        0.04        0.16      5.55 o
  -7   2   9       32.63       34.86     11.18 o
  -6   2   9       93.47       83.57     10.98 o
  -5   2   9      104.24      119.32     19.33 o
  -4   2   9       90.34       89.31     12.80 o
  -3   2   9      439.90      494.87     32.95 o
  -2   2   9       20.13       21.71      3.60 o
  -1   2   9      107.14      114.33     13.27 o
   0   2   9       10.50        3.83      3.24 o
   1   2   9        2.89        2.70      7.57 o
   2   2   9      146.98      153.08     23.31 o
   3   2   9       90.31      116.12     40.05 o
   4   2   9        8.13        0.71      7.81 o
   5   2   9        0.00       11.39     14.26 o
   6   2   9        1.72      -20.11     24.30 o
 -11   3   9        0.01       -0.24     10.80 o
 -10   3   9       43.02       33.86     13.57 o
  -9   3   9        0.26       -1.38      3.09 o
  -8   3   9      374.46      468.41     41.31 o
  -7   3   9      135.50      151.01     20.58 o
  -6   3   9      250.14      256.55     23.37 o
  -5   3   9       15.95       19.46      7.90 o
  -4   3   9      508.31      506.61     27.92 o
  -3   3   9      187.99      147.89     32.03 o
  -2   3   9      270.39      295.96     36.23 o
  -1   3   9       40.95       48.72     13.85 o
   0   3   9       21.21       21.35      7.78 o
   1   3   9      540.28      607.77     43.56 o
   2   3   9      578.80      606.43     92.74 o
   3   3   9       45.42       52.60     28.37 o
   4   3   9        0.29       -2.38      4.88 o
   5   3   9        0.04       -4.80     17.57 o
   6   3   9       17.84        0.95     15.34 o
 -11   4   9       11.12       24.22     17.01 o
 -10   4   9        1.55        9.91     17.24 o
  -9   4   9       10.16        7.32      9.06 o
  -8   4   9        2.19       -1.46      8.94 o
  -7   4   9       19.05       37.53     27.95 o
  -6   4   9      158.21      149.95     33.37 o
  -5   4   9       27.98        9.89     13.68 o
  -4   4   9      252.67      238.91     34.78 o
  -3   4   9      705.83      756.57     61.86 o
  -2   4   9      629.97      616.73     54.70 o
  -1   4   9      659.12      725.42     57.40 o
   0   4   9        2.58        8.87      4.27 o
   1   4   9       49.84       49.93     27.29 o
   2   4   9       12.05       12.03     12.57 o
   3   4   9       26.55       24.60     19.61 o
   4   4   9        4.79       10.03     14.37 o
   5   4   9       11.13       -5.01     20.38 o
 -10   5   9        0.01       -2.83      7.73 o
  -9   5   9       17.18       17.78     12.57 o
  -8   5   9       19.52       37.82     17.90 o
  -7   5   9       83.06       91.07     26.28 o
  -6   5   9        6.65        2.72      7.95 o
  -5   5   9       19.03       11.28     11.55 o
  -4   5   9       24.62       40.62     16.73 o
  -3   5   9      117.73      104.79     23.84 o
  -2   5   9       17.53        3.35      5.41 o
  -1   5   9      413.48      430.91     47.42 o
   0   5   9      113.89      130.55     25.49 o
   1   5   9        3.89       -1.99      9.49 o
   2   5   9        2.53        5.05      5.51 o
   3   5   9       10.73       15.88     18.22 o
   4   5   9        0.30       -9.27     35.91 o
 -10   6   9        6.16       -4.10     11.19 o
  -9   6   9       20.84       37.09     16.80 o
  -8   6   9        2.83        5.76      0.67 o
  -7   6   9       10.28        8.17      6.05 o
  -6   6   9        2.75       -2.39     10.71 o
  -5   6   9       11.02       11.42      9.48 o
  -4   6   9        0.79        0.66      5.14 o
  -3   6   9      117.53      137.12     28.15 o
  -2   6   9        2.86        1.44      7.06 o
  -1   6   9       24.64       30.13     13.29 o
   0   6   9       54.34       74.82     20.68 o
   1   6   9        5.18        5.05      7.00 o
   2   6   9        3.76       17.55     16.86 o
   3   6   9        9.87        2.49     14.61 o
  -9   7   9        0.56        8.61     18.05 o
  -8   7   9        8.40        0.74      5.95 o
  -7   7   9      166.81      156.91     53.96 o
  -6   7   9        0.13        6.02      8.20 o
  -5   7   9       22.69       26.74     12.41 o
  -4   7   9       18.15       32.36     13.21 o
  -3   7   9        0.79       -0.20      6.02 o
  -2   7   9       95.82      109.34     26.99 o
  -1   7   9        1.01       -3.40      3.92 o
   0   7   9        7.13       -8.95     15.75 o
   1   7   9        3.18        0.76      6.47 o
   2   7   9        2.45       -6.49     27.01 o
  -8   8   9       17.93       26.83     24.54 o
  -7   8   9        0.01        1.43      9.01 o
  -6   8   9       16.13       34.26     25.93 o
  -5   8   9        6.59        2.96      9.23 o
  -4   8   9       44.89       48.03     16.47 o
  -3   8   9       59.45       56.66     19.33 o
  -2   8   9        0.49        1.77      2.94 o
  -1   8   9        4.86       -0.75      3.20 o
   0   8   9        5.64       13.00     14.83 o
  -5   9   9        8.01       10.26     17.11 o
  -4   9   9       23.99       24.36     21.05 o
  -3   9   9       11.31       22.22     17.32 o
  -1 -12  10       12.73       19.80     30.29 o
   0 -12  10        1.33        3.15     16.31 o
  -4 -11  10        8.01        0.34     12.52 o
  -3 -11  10        0.61        2.79      6.54 o
  -2 -11  10        5.87        4.32      7.39 o
  -1 -11  10        2.10       -2.84      9.54 o
   0 -11  10        2.03        1.08      3.75 o
   1 -11  10       18.95       20.14     12.71 o
   2 -11  10        1.88        3.35      6.54 o
   3 -11  10        9.15       10.68      7.28 o
  -6 -10  10        3.21       11.38     14.14 o
  -5 -10  10        3.01       -0.72     14.10 o
  -4 -10  10        0.35      -12.10     26.32 o
  -3 -10  10        4.58       10.74      9.75 o
  -2 -10  10       36.87       38.79     18.84 o
  -1 -10  10       22.73       38.02     21.38 o
   0 -10  10       20.65       37.71     28.14 o
   1 -10  10        1.69       14.43     15.06 o
   2 -10  10        0.01       15.54     21.30 o
   3 -10  10       13.98       45.22     31.09 o
   4 -10  10       37.44       87.36     49.06 o
   5 -10  10        5.08       46.19     44.19 o
  -7  -9  10        2.72       -2.28      5.08 o
  -6  -9  10        0.55        9.29     13.62 o
  -5  -9  10       42.32       62.56     24.78 o
  -4  -9  10       48.12       31.09     16.12 o
  -3  -9  10        8.32       47.08     21.08 o
  -2  -9  10        4.02        5.49      7.40 o
  -1  -9  10       20.25       27.89     12.19 o
   0  -9  10       37.33       49.05     14.20 o
   1  -9  10      108.85      137.07     29.95 o
   2  -9  10        1.69       13.13     12.30 o
   3  -9  10        3.15        9.78     10.85 o
   4  -9  10        0.50       27.03     28.92 o
   5  -9  10        1.67       39.19     36.11 o
  -8  -8  10       15.78       16.22     18.46 o
  -7  -8  10       10.91        2.56      7.27 o
  -6  -8  10        0.59       14.14     13.92 o
  -5  -8  10        8.48        2.86      8.99 o
  -4  -8  10       22.05       12.40     38.01 o
  -3  -8  10       15.44       33.42     16.92 o
  -2  -8  10        5.49        6.20      5.28 o
  -1  -8  10        1.05       -0.68      6.05 o
   0  -8  10       72.46       65.48     14.38 o
   1  -8  10        8.12       10.28      3.45 o
   2  -8  10       57.32       72.01     16.04 o
   3  -8  10       35.12       32.45     14.41 o
   4  -8  10        1.04        1.81     15.75 o
   5  -8  10       30.26       47.58     30.00 o
   6  -8  10        8.58       16.08     19.63 o
  -9  -7  10        3.11       51.34     44.97 o
  -8  -7  10       34.10       38.32     18.57 o
  -7  -7  10        5.09        3.55     10.39 o
  -6  -7  10        1.64       -2.21      9.74 o
  -5  -7  10       62.33       52.61     12.53 o
  -4  -7  10       19.91       19.55     10.90 o
  -3  -7  10      195.04      185.45     32.20 o
  -2  -7  10       11.03        3.60      9.71 o
  -1  -7  10       23.32       20.15     14.28 o
   0  -7  10      134.37      122.56     18.87 o
   1  -7  10       12.24        9.65     12.88 o
   2  -7  10        0.03       -1.32      6.62 o
   3  -7  10        1.21        3.99      5.62 o
   4  -7  10        4.50       -3.23      8.90 o
   5  -7  10        0.01       -0.55     15.61 o
   6  -7  10        0.01      -12.23     12.49 o
   7  -7  10        0.89        6.13     13.94 o
  -9  -6  10       18.42       58.12     28.19 o
  -8  -6  10        6.13       11.17     12.20 o
  -7  -6  10       39.85       42.39     17.82 o
  -6  -6  10       26.36       16.26     11.02 o
  -5  -6  10        6.18        2.67     11.93 o
  -4  -6  10        3.92       42.06     38.22 o
  -3  -6  10       83.54       76.73     35.19 o
  -2  -6  10       73.85       67.99     16.21 o
  -1  -6  10        0.21       11.68     22.13 o
   0  -6  10       42.75       33.33      9.06 o
   1  -6  10       65.14       66.93     16.69 o
   2  -6  10        4.86        7.73      8.76 o
   3  -6  10       13.53        8.27     13.65 o
   4  -6  10        5.46        0.14     15.81 o
   5  -6  10        6.83       -2.04     20.28 o
   6  -6  10        1.92       -6.77     21.88 o
   7  -6  10        0.91      -16.07     16.07 o
 -10  -5  10       16.73       15.16     13.51 o
  -9  -5  10        0.29       37.95     24.27 o
  -8  -5  10       55.21       24.36     33.69 o
  -7  -5  10      220.97      146.11     35.80 o
  -6  -5  10       12.20        0.09     20.83 o
  -5  -5  10      283.34      232.90     36.13 o
  -4  -5  10      374.66      330.13     44.71 o
  -3  -5  10       20.20       16.85     15.38 o
  -2  -5  10      472.50      600.79     81.35 o
  -1  -5  10       26.59       30.07     22.80 o
   0  -5  10      152.99       88.25     18.79 o
   1  -5  10      157.60      161.71     25.10 o
   2  -5  10        4.66        2.42      5.13 o
   3  -5  10        0.71        0.25     11.49 o
   4  -5  10        0.97       -4.83      9.71 o
   5  -5  10        0.07       -0.21      5.06 o
   6  -5  10        5.91       -7.87     30.58 o
   7  -5  10        7.61      -16.64     16.64 o
 -10  -4  10        1.62        2.30     12.13 o
  -9  -4  10       61.39      111.17     34.49 o
  -8  -4  10        5.24       32.15     22.99 o
  -7  -4  10        6.76       -5.48     11.85 o
  -6  -4  10      114.70       64.64     36.92 o
  -5  -4  10        1.64       -8.21     43.84 o
  -4  -4  10      731.16      773.34     71.40 o
  -3  -4  10       14.01       12.28      4.04 o
  -2  -4  10       19.31       66.44     35.44 o
  -1  -4  10      154.72      183.46     42.95 o
   1  -4  10       99.56      112.76     19.70 o
   2  -4  10       65.29       80.21     14.73 o
   3  -4  10      327.78      391.31     65.07 o
   4  -4  10       21.13       34.22     16.68 o
   5  -4  10        0.90       -1.72     12.68 o
   6  -4  10       16.76       31.91     23.40 o
   7  -4  10        4.00      -20.84     29.94 o
 -11  -3  10       19.81       -2.91     60.01 o
 -10  -3  10       10.15        9.78     12.42 o
  -9  -3  10       78.86       72.39     23.98 o
  -8  -3  10       73.38       93.05     28.75 o
  -7  -3  10       18.48      -21.66     21.66 o
  -6  -3  10       30.33        3.57     27.00 o
  -5  -3  10      433.17      474.21     49.90 o
  -4  -3  10      317.91      334.48     46.78 o
  -3  -3  10        2.55      -16.98     23.20 o
  -2  -3  10       19.93       37.04     19.37 o
  -1  -3  10        5.70        4.72      7.46 o
   0  -3  10       11.86      -26.80     28.42 o
   1  -3  10        4.42        4.38      3.99 o
   2  -3  10       80.70       96.19     34.02 o
   3  -3  10        6.87       11.90      4.81 o
   4  -3  10      154.90      117.54     41.20 o
   5  -3  10        0.74       -3.58      3.58 o
   6  -3  10       16.67       21.74     19.92 o
   7  -3  10        0.28      -17.41     24.81 o
 -11  -2  10        2.01       -1.76     28.07 o
 -10  -2  10       13.51        7.04     12.37 o
  -9  -2  10        1.19       -1.47     11.51 o
  -8  -2  10       21.34       12.10     27.39 o
  -7  -2  10       21.11       23.01     51.28 o
  -6  -2  10       86.20       64.40     83.94 o
  -5  -2  10       50.52       51.96     28.40 o
  -4  -2  10       30.17       38.79     16.51 o
  -3  -2  10      166.85      194.11     23.40 o
  -2  -2  10       45.11       40.84     17.55 o
  -1  -2  10       64.62       47.48      7.28 o
   0  -2  10        4.85        4.21      6.14 o
   1  -2  10        0.77       -5.49     10.42 o
   2  -2  10        3.79        1.22      1.09 o
   3  -2  10       18.37       -4.80     14.83 o
   4  -2  10        1.56      -15.86     19.47 o
   5  -2  10       22.76       11.50     10.50 o
   6  -2  10       38.41       46.32     29.16 o
   7  -2  10       10.28      -24.87     24.87 o
 -11  -1  10       32.30       61.10     25.19 o
 -10  -1  10        0.06       -7.48     19.39 o
  -9  -1  10       23.66        3.23      7.74 o
  -8  -1  10        4.87       -1.98     21.13 o
  -7  -1  10       13.32       70.42     39.06 o
  -6  -1  10       45.31       28.89     70.17 o
  -5  -1  10       82.18       63.38     20.24 o
  -4  -1  10      123.47       93.56     19.19 o
  -3  -1  10       57.58       67.81     23.45 o
  -2  -1  10        3.96        2.68     12.40 o
  -1  -1  10        0.48       -4.41     12.87 o
   0  -1  10      106.95      132.96     19.40 o
   1  -1  10       33.32       34.14     21.37 o
   2  -1  10        0.01      -12.54     20.02 o
   3  -1  10        2.67       -6.52     17.30 o
   4  -1  10       25.54       33.78     20.83 o
   5  -1  10        0.08        4.50     11.42 o
   6  -1  10        0.58        0.88     11.49 o
   7  -1  10       10.18       -9.12     22.26 o
 -11   0  10       11.53        4.73     22.08 o
 -10   0  10        0.56        0.20     21.69 o
  -9   0  10        7.05      -16.67     17.53 o
  -8   0  10       17.65        3.88     33.91 o
  -7   0  10       19.19       76.63     24.23 o
  -6   0  10       26.25       73.25     39.85 o
  -5   0  10        7.93      -12.25     12.25 o
  -4   0  10        4.85       17.92     41.64 o
  -3   0  10       12.09        5.23      8.18 o
  -2   0  10        6.56        8.99     15.88 o
  -1   0  10       46.26       59.73     12.17 o
   0   0  10        4.38       13.73     15.33 o
   1   0  10      147.12      154.91     46.21 o
   2   0  10        5.92       -2.01     12.73 o
   3   0  10       53.17       72.14     28.76 o
   4   0  10       38.62       26.44     18.99 o
   5   0  10       19.40       16.72     16.05 o
   6   0  10        5.62       13.67     21.52 o
 -11   1  10       27.03       21.37     33.92 o
 -10   1  10        4.76       24.89     16.79 o
  -9   1  10       35.90       42.49     24.49 o
  -8   1  10       33.32       34.08     26.44 o
  -7   1  10       45.95       35.69     15.03 o
  -6   1  10      201.66      215.21     25.92 o
  -5   1  10       21.58       62.60     20.39 o
  -4   1  10        0.66       10.73      9.61 o
  -3   1  10       10.45        6.32      5.87 o
  -2   1  10      658.30      698.39     60.65 o
  -1   1  10       28.78       45.30     16.31 o
   0   1  10       21.43       18.21     11.43 o
   1   1  10        4.14       -6.29     12.23 o
   2   1  10        3.16       -0.21     12.13 o
   3   1  10        5.13       17.07     15.12 o
   4   1  10        0.30        5.07      7.26 o
   5   1  10       12.96       17.36     17.99 o
   6   1  10       11.07       11.32     24.07 o
 -11   2  10        7.74       11.85     12.74 o
 -10   2  10        0.02       19.25     11.37 o
  -9   2  10        9.13       19.82     10.94 o
  -8   2  10        0.85        6.40      6.88 o
  -7   2  10       77.17       76.53     14.27 o
  -6   2  10       56.51       37.97     12.26 o
  -5   2  10      152.84      184.32     21.44 o
  -4   2  10      909.96     1017.17     47.07 o
  -3   2  10      135.73      143.21     30.33 o
  -2   2  10      143.86      159.24     47.34 o
  -1   2  10       39.27       47.27     12.53 o
   0   2  10       49.41       49.58     14.02 o
   1   2  10       23.58       22.74     15.96 o
   2   2  10       28.77       30.31     20.02 o
   3   2  10       91.23      113.85     40.41 o
   4   2  10        7.71       15.81     18.75 o
   5   2  10        0.64        7.60     12.98 o
 -11   3  10        0.39       18.32     20.54 o
 -10   3  10        4.72        8.35     22.92 o
  -9   3  10       73.49       54.96     21.25 o
  -8   3  10       34.60       15.03     11.65 o
  -7   3  10        1.58        3.11     23.57 o
  -6   3  10       52.50       64.96     15.35 o
  -5   3  10      324.74      341.00     34.17 o
  -4   3  10       27.80       24.89     10.09 o
  -3   3  10       18.57       18.69     12.31 o
  -2   3  10       72.32       65.21     16.01 o
  -1   3  10        1.58        1.48      3.03 o
   0   3  10      160.97      179.40     26.09 o
   1   3  10      129.41      108.66     43.18 o
   2   3  10       77.72      108.32     39.82 o
   3   3  10        9.74        9.84     15.52 o
   4   3  10       37.02       37.62     25.67 o
   5   3  10       15.54       19.12     10.71 o
 -10   4  10        0.04       -2.03      5.33 o
  -9   4  10        0.00       -8.65      9.01 o
  -8   4  10        3.43        3.03     26.73 o
  -7   4  10        2.68       -1.04      6.10 o
  -6   4  10        3.06        3.00      4.42 o
  -5   4  10       21.14       10.48     11.27 o
  -4   4  10        1.08       -8.90     15.57 o
  -3   4  10        5.77        6.29      4.01 o
  -2   4  10      141.32      142.06     28.27 o
  -1   4  10       12.72        7.98      5.82 o
   0   4  10      133.08      116.06     41.74 o
   1   4  10       21.03       20.66     15.02 o
   2   4  10       76.53      107.93     41.37 o
   3   4  10        4.34        4.06     11.22 o
   4   4  10        2.00        8.48     16.42 o
 -10   5  10        0.03        8.72     26.48 o
  -9   5  10        0.68       -3.29     15.72 o
  -8   5  10       15.93       19.60     14.16 o
  -7   5  10       18.74        8.74      6.76 o
  -6   5  10       14.51       20.57     10.33 o
  -5   5  10       64.14       51.33     12.18 o
  -4   5  10       32.35       30.46     14.82 o
  -3   5  10       13.68       15.89      9.32 o
  -2   5  10        1.57        2.99      5.81 o
  -1   5  10      105.19       91.42     22.45 o
   0   5  10       10.23       11.81     14.05 o
   1   5  10        1.21       -1.19     10.97 o
   2   5  10        0.09        5.80      9.25 o
   3   5  10        0.01        1.68     10.13 o
  -9   6  10        8.89        5.95      4.85 o
  -8   6  10       24.59       27.33     14.09 o
  -7   6  10        0.94       -5.85      7.31 o
  -6   6  10       61.45       82.94     22.32 o
  -5   6  10       46.10       60.03     21.04 o
  -4   6  10        0.01       -1.47      3.46 o
  -3   6  10        0.19        0.93      6.26 o
  -2   6  10        8.03        5.46     10.96 o
  -1   6  10       18.59       16.97     15.72 o
   0   6  10       24.73       22.64     15.92 o
   1   6  10       21.90       22.94     22.09 o
   2   6  10        1.42       12.57     15.01 o
  -8   7  10        7.18       12.31     14.99 o
  -7   7  10       28.58       25.79     22.56 o
  -6   7  10        7.84        9.16      8.38 o
  -5   7  10        1.54       -1.02      6.47 o
  -4   7  10        1.09       -1.94      5.48 o
  -3   7  10       58.81       42.98     17.48 o
  -2   7  10      106.56      126.89     29.02 o
  -1   7  10       17.50        7.77     10.34 o
   0   7  10        1.49        0.81      7.77 o
   1   7  10       19.72       19.90     17.92 o
  -6   8  10       28.03       37.19     26.64 o
  -5   8  10        1.27        6.02     10.77 o
  -4   8  10      121.02      165.18     35.23 o
  -3   8  10       21.11       15.71     11.59 o
  -2   8  10        6.85       -2.02      9.45 o
  -3 -11  11        0.39        2.16     10.30 o
  -2 -11  11       15.26       13.83     10.72 o
  -1 -11  11        7.84       13.43     11.23 o
   0 -11  11        0.00        2.46      9.47 o
   1 -11  11       17.50       26.42     22.94 o
   2 -11  11        0.08       14.49     29.55 o
  -5 -10  11       14.79        0.20     20.03 o
  -4 -10  11       12.83       43.25     33.05 o
  -3 -10  11        0.42       -2.43      5.24 o
  -2 -10  11        2.04       14.95     28.88 o
  -1 -10  11        0.47        7.47     15.12 o
   0 -10  11       37.44       28.32     14.06 o
   1 -10  11        4.07        0.49     14.03 o
   2 -10  11        5.60       10.37     10.50 o
   3 -10  11       71.97      154.19     60.95 o
   4 -10  11       16.29       56.17     43.29 o
  -7  -9  11        1.70        8.08      5.49 o
  -6  -9  11        2.88        2.29     21.77 o
  -5  -9  11       43.85        9.30     31.60 o
  -4  -9  11       38.47       34.51     27.45 o
  -3  -9  11       28.96       58.69     21.40 o
  -2  -9  11        9.58       24.08     12.97 o
  -1  -9  11        8.21        3.76      6.61 o
   0  -9  11      103.77      106.51     26.72 o
   1  -9  11        3.51        1.23      4.95 o
   2  -9  11        6.67       17.11     10.88 o
   3  -9  11        2.00       22.80     22.71 o
   4  -9  11       11.87       41.85     32.77 o
   5  -9  11        2.82       28.53     33.97 o
  -8  -8  11        1.05        1.84     11.83 o
  -7  -8  11        8.46        3.29     11.35 o
  -6  -8  11        2.91        5.50     17.15 o
  -5  -8  11       20.84       30.44     29.72 o
  -4  -8  11       15.71       28.46     16.26 o
  -3  -8  11       58.25       73.45     20.62 o
  -2  -8  11        0.16        9.07     20.68 o
  -1  -8  11      222.05      239.40     30.61 o
   0  -8  11      203.71      175.11     24.40 o
   1  -8  11       29.82       23.10     10.87 o
   2  -8  11        0.76        3.03      6.07 o
   3  -8  11        0.04      -18.36     27.10 o
   4  -8  11        4.99       -0.99     10.28 o
   5  -8  11       23.56       37.47     24.74 o
  -8  -7  11        1.65        8.05     29.08 o
  -7  -7  11        0.68       -5.19     13.80 o
  -6  -7  11        1.40       -6.61     21.97 o
  -5  -7  11        2.90        2.84      6.06 o
  -4  -7  11        0.79       -0.35     14.97 o
  -3  -7  11       18.05        7.79     17.30 o
  -2  -7  11       24.37       30.38     33.04 o
  -1  -7  11      526.38      485.89     52.20 o
   0  -7  11        3.79       -1.75     12.52 o
   1  -7  11       89.76       87.36     16.01 o
   2  -7  11       42.17       39.61     11.37 o
   3  -7  11        3.13       -6.62     10.72 o
   4  -7  11       48.81       30.12     11.34 o
   5  -7  11        3.39      -21.85     21.85 o
   6  -7  11        0.44       -1.14     10.17 o
  -9  -6  11        2.17       26.32     46.24 o
  -8  -6  11       18.32        6.81     13.50 o
  -7  -6  11       46.27       32.10     16.32 o
  -6  -6  11       64.14       33.32     24.89 o
  -5  -6  11       13.20       11.95     19.51 o
  -4  -6  11        9.12       21.23     22.51 o
  -3  -6  11      460.28      419.11     70.87 o
  -2  -6  11       15.72       26.74     25.96 o
  -1  -6  11      772.26      834.02     93.92 o
   0  -6  11       16.66        7.52     17.51 o
   1  -6  11        0.92        6.67      6.14 o
   2  -6  11       11.12       -0.51      6.20 o
   3  -6  11       20.47       19.54      8.40 o
   4  -6  11       33.83       19.97     28.25 o
   5  -6  11        0.02       -3.25      8.74 o
   6  -6  11        0.04       -5.46     14.03 o
 -10  -5  11        0.04       18.42     19.08 o
  -9  -5  11        6.59       48.07     26.63 o
  -8  -5  11       45.74       23.57     11.68 o
  -7  -5  11       96.58       55.07     16.98 o
  -6  -5  11       71.92       10.08     41.63 o
  -5  -5  11        0.25       16.21     31.54 o
  -4  -5  11       33.73       70.95     34.72 o
  -3  -5  11       50.28       42.37     16.73 o
  -2  -5  11      932.43      821.06     98.98 o
  -1  -5  11     1115.61     1223.35    114.59 o
   0  -5  11       59.95       59.33     18.36 o
   1  -5  11       74.29       85.97     18.55 o
   2  -5  11       35.74       24.72     16.14 o
   3  -5  11       35.66       30.15     18.07 o
   4  -5  11       72.90       93.27     36.20 o
   5  -5  11       10.81       18.43     19.30 o
   6  -5  11        2.01      -16.53     30.57 o
 -10  -4  11       24.44       31.91     18.12 o
  -9  -4  11       37.41       19.59     32.98 o
  -8  -4  11        0.95       -6.99     13.20 o
  -7  -4  11       17.37       -7.18     16.50 o
  -6  -4  11        3.65        6.30     34.25 o
  -5  -4  11      395.92      455.40     60.20 o
  -4  -4  11      119.91      163.37     34.58 o
  -3  -4  11      536.65      591.21     88.29 o
  -2  -4  11      178.04      210.53     52.75 o
  -1  -4  11       24.24       42.26     20.33 o
   0  -4  11        0.94      -38.59     38.59 o
   1  -4  11       18.26        8.98      6.98 o
   2  -4  11       81.92       90.52     30.43 o
   3  -4  11       47.82       19.53     11.94 o
   4  -4  11       22.29       22.81     18.37 o
   5  -4  11       16.58       40.86     23.38 o
   6  -4  11       10.04       34.20     29.35 o
 -10  -3  11       48.00       36.23     17.03 o
  -9  -3  11       33.88       10.65     25.67 o
  -8  -3  11       23.87       21.77     34.71 o
  -7  -3  11      110.50       93.05     37.42 o
  -6  -3  11       54.58       66.77     43.29 o
  -5  -3  11      435.94      417.13     54.34 o
  -4  -3  11      170.58      129.58     25.37 o
  -3  -3  11        0.04       47.04     35.25 o
  -2  -3  11        0.01        4.26      8.00 o
  -1  -3  11        1.13       -9.62     17.93 o
   0  -3  11       15.81       39.74     29.15 o
   1  -3  11       38.46       56.07     24.66 o
   2  -3  11       81.59       84.48     35.01 o
   3  -3  11      137.84      190.42     48.22 o
   4  -3  11        5.93       -4.56     13.69 o
   5  -3  11       23.12       27.25     18.63 o
   6  -3  11        0.44       -0.42      7.31 o
 -11  -2  11        0.30       10.01     18.67 o
 -10  -2  11        1.64      -17.09     17.09 o
  -9  -2  11       27.29       32.24     25.41 o
  -8  -2  11       30.83       67.35     40.83 o
  -7  -2  11        0.64      -24.34     24.34 o
  -6  -2  11       20.38       18.68     23.75 o
  -5  -2  11      207.61      223.23     38.85 o
  -4  -2  11        4.67       18.64     32.48 o
  -3  -2  11        1.04       24.56     15.52 o
  -2  -2  11       27.62       19.16     12.56 o
  -1  -2  11       24.86        0.16     18.12 o
   0  -2  11       43.92       74.27     33.03 o
   1  -2  11       16.70       23.46     15.54 o
   2  -2  11       12.23       11.48      5.99 o
   3  -2  11        0.83       -6.61     17.16 o
   4  -2  11       66.27       75.80     30.32 o
   5  -2  11       79.02       88.13     38.78 o
   6  -2  11        0.01        5.77     14.87 o
 -11  -1  11        2.12       -6.96     12.64 o
 -10  -1  11       17.46      -19.91     19.91 o
  -9  -1  11       10.76       -3.84     18.61 o
  -8  -1  11       44.86       47.12     30.22 o
  -7  -1  11      247.49      277.37     45.92 o
  -6  -1  11      408.06      422.38     55.83 o
  -5  -1  11        3.69      -14.37     14.37 o
  -4  -1  11       34.53       52.76     45.71 o
  -3  -1  11        1.48       14.67     14.23 o
  -2  -1  11       13.01       10.99     19.78 o
  -1  -1  11       54.68       36.87     23.99 o
   0  -1  11       37.02       50.32     26.70 o
   1  -1  11       12.11       14.77     11.95 o
   2  -1  11       11.80       -8.22     15.69 o
   3  -1  11       13.63        6.39      8.25 o
   4  -1  11      128.47      130.86     45.87 o
   5  -1  11       24.80       28.26     21.29 o
   6  -1  11        0.33        9.59     16.01 o
 -11   0  11       22.34       -5.25     69.31 o
 -10   0  11        7.59      -26.44     27.02 o
  -9   0  11       26.32        3.84     29.94 o
  -8   0  11       50.74       46.65     25.23 o
  -7   0  11       57.48       87.44     24.80 o
  -6   0  11      121.12      137.94     57.74 o
  -5   0  11       22.97       37.25     65.92 o
  -4   0  11      106.03      126.52     49.56 o
  -3   0  11        8.36       -3.04      4.47 o
  -2   0  11       17.07        6.57     25.34 o
  -1   0  11       12.70       31.92     15.17 o
   0   0  11        4.44        3.75     11.35 o
   1   0  11        2.24       -5.62     12.23 o
   2   0  11        7.32        5.46     13.16 o
   3   0  11        0.00       -7.28     14.85 o
   4   0  11      114.48      170.90     52.31 o
   5   0  11       16.10       31.68     25.98 o
   6   0  11       10.88       41.36     31.80 o
 -11   1  11        7.68       16.95     16.12 o
 -10   1  11        1.40       32.62     21.26 o
  -9   1  11        0.09       20.95      8.30 o
  -8   1  11      140.79      158.04     24.16 o
  -7   1  11        2.85        1.92      6.38 o
  -6   1  11      125.62      164.61     24.09 o
  -5   1  11        2.78       42.64     36.74 o
  -4   1  11       18.76       34.98     23.34 o
  -3   1  11       18.39       -1.86     11.94 o
  -2   1  11        4.43       10.69      8.74 o
  -1   1  11       70.77       97.48     24.21 o
   0   1  11      110.98      161.40     30.27 o
   1   1  11       20.76        8.66     18.18 o
   2   1  11        6.63        2.70      7.19 o
   3   1  11       36.76       19.55     21.50 o
   4   1  11       23.65       25.82     20.88 o
   5   1  11       11.29       34.73     24.79 o
 -11   2  11        1.38       25.51     28.75 o
 -10   2  11       55.94       78.26     29.10 o
  -9   2  11       13.38       17.00     13.89 o
  -8   2  11       21.41        8.63     12.85 o
  -7   2  11       32.14       53.76     20.26 o
  -6   2  11       91.69      124.83     27.82 o
  -5   2  11      193.53      193.05     31.50 o
  -4   2  11       32.95       25.90     15.47 o
  -3   2  11      245.37      218.93     48.35 o
  -2   2  11        8.42       30.73     24.91 o
  -1   2  11        2.55       -1.10      1.10 o
   0   2  11       10.74       10.01      8.29 o
   1   2  11       16.16       -9.36     14.69 o
   2   2  11        1.88        3.70     11.12 o
   3   2  11        0.88        4.87      7.83 o
   4   2  11       21.66       51.07     29.42 o
   5   2  11        0.57      -11.47     14.18 o
 -10   3  11        0.01        5.25      4.29 o
  -9   3  11        7.70       -3.88      8.84 o
  -8   3  11        0.02       11.59     39.31 o
  -7   3  11       70.73       89.22     25.86 o
  -6   3  11        1.58        1.91      3.02 o
  -5   3  11       21.14        6.98     10.42 o
  -4   3  11      427.99      397.02     48.54 o
  -3   3  11      149.20      185.26     31.94 o
  -2   3  11        1.60        2.33      6.68 o
  -1   3  11       57.74       51.61     28.61 o
   0   3  11       65.07       53.49     25.79 o
   1   3  11       11.89       18.86      9.84 o
   2   3  11        8.59        1.32      8.42 o
   3   3  11       57.75       57.64     33.61 o
   4   3  11       28.01       27.21     26.86 o
 -10   4  11        8.71        1.61     11.90 o
  -9   4  11       18.27       25.30     17.36 o
  -8   4  11        1.19        2.63     14.60 o
  -7   4  11        5.62        3.70      2.41 o
  -6   4  11        5.77        4.14      2.14 o
  -5   4  11       24.97       13.53     17.07 o
  -4   4  11       21.49       33.57     13.87 o
  -3   4  11        1.05        3.23      5.17 o
  -2   4  11        2.41        6.64      4.16 o
  -1   4  11       11.61        4.75      9.22 o
   0   4  11       43.74       47.94     26.05 o
   1   4  11       48.54       38.40     25.68 o
   2   4  11       25.58       38.07     26.59 o
   3   4  11        1.84       -4.78      8.02 o
  -9   5  11        4.85        7.38     11.94 o
  -8   5  11        3.07        0.19      6.61 o
  -7   5  11        7.01        0.82      3.84 o
  -6   5  11       55.81       39.76     11.46 o
  -5   5  11        1.31        3.74      7.34 o
  -4   5  11       12.49       17.21     11.25 o
  -3   5  11        2.95        2.46      1.13 o
  -2   5  11        9.77        9.46      5.91 o
  -1   5  11       11.27        0.37     10.67 o
   0   5  11        0.00        4.72      9.98 o
   1   5  11        0.88       10.33     13.14 o
   2   5  11        9.45       26.62     20.65 o
  -8   6  11        3.60       -0.58     14.29 o
  -7   6  11       20.50       12.12     16.31 o
  -6   6  11        1.78        1.77      6.41 o
  -5   6  11       38.42       47.13     20.02 o
  -4   6  11       35.96       28.21     13.36 o
  -3   6  11       11.02        8.77      7.40 o
  -2   6  11        3.88       -9.24     17.54 o
  -1   6  11        6.28        8.14     10.52 o
   0   6  11       32.73       26.46     22.57 o
   1   6  11        0.00        4.16      7.27 o
  -7   7  11       29.94       53.98     35.36 o
  -6   7  11        0.46        4.64      4.29 o
  -5   7  11        4.58        1.40      8.42 o
  -4   7  11        3.69        4.82      6.01 o
  -3   7  11        3.05      -17.94     20.48 o
  -2   7  11        1.74        3.55      2.36 o
  -1   7  11        7.82        3.68     11.89 o
  -2 -11  12        0.49       -0.63     10.76 o
  -1 -11  12        8.83       35.38     22.55 o
   0 -11  12        5.93       20.39     23.89 o
  -5 -10  12        3.70       17.63     18.66 o
  -4 -10  12        1.52       30.12     28.80 o
  -3 -10  12        4.07       26.29     33.34 o
  -2 -10  12        0.28        1.50      7.64 o
  -1 -10  12        0.18       -1.57      8.22 o
   0 -10  12       10.66       15.11     13.49 o
   1 -10  12        4.84        6.03      9.32 o
   2 -10  12        0.34       17.54     22.11 o
  -6  -9  12        3.58       21.11     30.84 o
  -5  -9  12       22.15       33.36     22.80 o
  -4  -9  12        6.85       17.98     14.98 o
  -3  -9  12        2.57       -2.18      8.28 o
  -2  -9  12        7.65       10.78      7.65 o
  -1  -9  12        3.33        7.75      6.84 o
   0  -9  12        5.58       -0.36      3.41 o
   1  -9  12        0.26        1.16      2.81 o
   2  -9  12        1.29       -3.42     11.48 o
   3  -9  12        4.54        3.55     11.87 o
   4  -9  12        1.06        6.91     20.31 o
  -7  -8  12       21.63        5.97     19.67 o
  -6  -8  12        0.00       13.78     20.80 o
  -5  -8  12       16.85       28.20     19.34 o
  -4  -8  12        2.31        2.96     11.83 o
  -3  -8  12        4.00        1.45      8.63 o
  -2  -8  12       11.44        4.29     21.49 o
  -1  -8  12       16.49       13.37      8.53 o
   0  -8  12       32.21       27.10     10.49 o
   1  -8  12       30.75       31.37     13.19 o
   2  -8  12        0.28      -21.71     27.41 o
   3  -8  12        8.02        1.80     15.99 o
   4  -8  12        2.41      -14.33     22.22 o
  -8  -7  12        2.69      -12.52     19.57 o
  -7  -7  12       10.56       10.82     19.08 o
  -6  -7  12        5.94       28.32     24.62 o
  -5  -7  12        0.15       12.60     17.58 o
  -4  -7  12       15.68       10.52     14.28 o
  -3  -7  12        1.94      -15.43     15.96 o
  -2  -7  12       13.60       17.32     24.13 o
  -1  -7  12        0.02        0.59      5.35 o
   0  -7  12       41.43       42.24     20.71 o
   1  -7  12       37.76       18.39     34.24 o
   2  -7  12        0.08        1.13      7.60 o
   3  -7  12        0.41        0.86     26.43 o
   4  -7  12        8.22       -6.82     25.75 o
   5  -7  12       12.52       13.53     12.00 o
  -9  -6  12        3.08        4.44     44.90 o
  -8  -6  12        0.29       -7.14     17.18 o
  -7  -6  12        2.87      -10.26     24.37 o
  -6  -6  12      193.07      174.11     50.32 o
  -5  -6  12       99.95      124.03     35.08 o
  -4  -6  12       10.11       20.27     13.12 o
  -3  -6  12       54.69      109.36     44.85 o
  -2  -6  12      182.46      171.53     49.62 o
  -1  -6  12        9.17      -12.48     19.59 o
   0  -6  12       39.32       30.55     10.54 o
   1  -6  12       59.96       88.39     32.17 o
   2  -6  12        2.06        8.39     10.25 o
   3  -6  12       29.78       21.36      5.47 o
   4  -6  12       20.42       22.57     16.20 o
   5  -6  12       31.24       22.91      9.86 o
  -9  -5  12       11.02       18.36     39.38 o
  -8  -5  12       36.12        9.21     11.63 o
  -7  -5  12        9.15       -3.71     17.10 o
  -6  -5  12       36.73       48.96     27.40 o
  -5  -5  12        5.58       29.62     19.86 o
  -4  -5  12       72.52       62.60     27.91 o
  -3  -5  12      234.42      325.14     67.23 o
  -2  -5  12       17.93       42.28     28.56 o
  -1  -5  12       13.98       10.32     16.25 o
   0  -5  12       88.24      101.52     21.37 o
   1  -5  12      244.80      299.11     61.20 o
   2  -5  12       18.21       24.74     14.56 o
   3  -5  12        0.40      -13.15     20.18 o
   4  -5  12        0.09       -6.93     12.89 o
   5  -5  12       16.53       19.20     10.52 o
 -10  -4  12        4.75       11.96     29.57 o
  -9  -4  12        9.38       16.68     43.92 o
  -8  -4  12       28.09      -15.65     24.02 o
  -7  -4  12        2.66        9.17     25.21 o
  -6  -4  12       30.62       30.29     15.70 o
  -5  -4  12       55.01       82.44     27.51 o
  -4  -4  12       37.22       22.36     18.09 o
  -3  -4  12      306.83      394.26     74.54 o
  -2  -4  12       49.29       78.75     34.83 o
  -1  -4  12       19.28       -4.66     14.22 o
   0  -4  12       53.93       54.21     28.74 o
   1  -4  12       38.57       52.82     25.64 o
   2  -4  12       50.42       36.84     20.68 o
   3  -4  12       37.11       40.46     20.41 o
   4  -4  12       18.21       26.21     16.17 o
   5  -4  12        0.98        1.37     15.65 o
 -10  -3  12        4.14       -5.68     22.55 o
  -9  -3  12       16.22       24.78     42.26 o
  -8  -3  12       19.02        3.72     84.86 o
  -7  -3  12        4.46        9.88     44.33 o
  -6  -3  12        5.25       15.23     17.73 o
  -5  -3  12       38.69       20.24     11.44 o
  -4  -3  12       81.43      112.99     32.26 o
  -3  -3  12       60.42       83.99     38.26 o
  -2  -3  12       15.01        8.84     11.10 o
  -1  -3  12       12.10       -9.51     21.23 o
   0  -3  12      105.64      111.13     38.64 o
   1  -3  12       47.23       41.89     26.09 o
   2  -3  12       17.57       -4.73     12.79 o
   3  -3  12        6.29        0.29      8.90 o
   4  -3  12        0.08        0.12     11.09 o
   5  -3  12        0.92        7.35     13.39 o
 -10  -2  12        0.02      -21.88     21.88 o
  -9  -2  12      120.51       67.14     69.57 o
  -8  -2  12       38.26      110.92     34.56 o
  -7  -2  12      127.18      134.26     31.79 o
  -6  -2  12        0.05        0.36     11.48 o
  -5  -2  12      157.36      118.65     26.76 o
  -4  -2  12      563.02      612.69     68.51 o
  -3  -2  12        7.12       21.76     15.53 o
  -2  -2  12       13.13      -11.63     19.37 o
  -1  -2  12       73.43       58.01     12.96 o
   0  -2  12       62.23       62.80     30.32 o
   1  -2  12        0.31        5.89      8.58 o
   2  -2  12        8.17        0.28     10.37 o
   3  -2  12        7.98       -2.54     15.17 o
   4  -2  12        0.96       -4.07      9.59 o
   5  -2  12       13.63       16.78     16.87 o
 -10  -1  12       53.85       29.79     11.84 o
  -9  -1  12       61.63       68.47     50.47 o
  -8  -1  12        0.01       33.53     21.78 o
  -7  -1  12       11.54       44.51     20.01 o
  -6  -1  12        2.07      -14.86     14.86 o
  -5  -1  12        1.58       16.93     52.71 o
  -4  -1  12      171.95      154.17     33.73 o
  -3  -1  12       73.67       52.17     21.89 o
  -2  -1  12       57.53       28.90     20.80 o
  -1  -1  12       19.73       41.12     29.06 o
   0  -1  12       80.62       64.94     36.39 o
   1  -1  12       36.27       30.03     17.58 o
   2  -1  12       11.13        4.73      9.00 o
   3  -1  12        7.83        2.10      4.49 o
   4  -1  12        3.13       -2.26      3.45 o
   5  -1  12       13.89       12.15     11.55 o
 -10   0  12        0.44        1.69     55.57 o
  -9   0  12       46.05       58.46     39.33 o
  -8   0  12       86.71      119.72     29.38 o
  -7   0  12      364.05      434.21     84.89 o
  -6   0  12      266.13      397.48     80.62 o
  -5   0  12        0.15       20.42     48.18 o
  -4   0  12       13.70       14.01     15.74 o
  -3   0  12       19.99        8.54      5.87 o
  -2   0  12        6.96       18.66     17.92 o
  -1   0  12       53.86       64.35     22.09 o
   0   0  12        5.46       10.99     16.72 o
   1   0  12        0.09      -13.02     18.43 o
   2   0  12       13.18        4.69     13.16 o
   3   0  12        0.09      -19.12     19.12 o
   4   0  12       11.48       12.78     17.26 o
   5   0  12       38.43       43.45     30.65 o
 -10   1  12       14.25       67.10     39.62 o
  -9   1  12       29.80       38.02     29.09 o
  -8   1  12        0.15      -22.67     26.78 o
  -7   1  12       28.00       41.18     22.42 o
  -6   1  12       23.93       82.42     24.34 o
  -5   1  12       35.22       62.96     36.10 o
  -4   1  12        0.28       -3.81     15.24 o
  -3   1  12       34.85       -1.75     12.81 o
  -2   1  12        0.61        2.78     14.69 o
  -1   1  12      202.70      248.73     40.36 o
   0   1  12        0.87        5.12      6.51 o
   1   1  12       27.98       11.56     15.79 o
   2   1  12        8.02        4.93      7.85 o
   3   1  12        0.01        4.36     11.55 o
   4   1  12       50.10       56.53     32.41 o
 -10   2  12        0.41        2.84      6.58 o
  -9   2  12       32.99       26.27     16.61 o
  -8   2  12        0.21       16.68     15.50 o
  -7   2  12       52.77       55.96     21.68 o
  -6   2  12        1.23       27.89     27.54 o
  -5   2  12       21.38       13.85     13.29 o
  -4   2  12        9.78      -18.68     26.36 o
  -3   2  12        3.41       14.84     19.63 o
  -2   2  12      135.72      146.73     46.74 o
  -1   2  12       51.55       60.31     16.65 o
   0   2  12       26.65       17.82     13.09 o
   1   2  12        1.00      -13.23     23.43 o
   2   2  12      149.21      175.13     52.98 o
   3   2  12        1.81        6.24     10.03 o
   4   2  12       16.36       16.59     23.97 o
 -10   3  12        8.48        7.20     13.40 o
  -9   3  12        0.45       19.81     26.53 o
  -8   3  12        3.27       22.01     16.86 o
  -7   3  12       31.90       56.87     33.72 o
  -6   3  12        0.46        0.63      7.41 o
  -5   3  12       23.01      -13.09     20.55 o
  -4   3  12       99.75       43.07     16.91 o
  -3   3  12        2.57       11.66     19.81 o
  -2   3  12       11.85        9.86      8.41 o
  -1   3  12       14.03        6.62      6.77 o
   0   3  12        7.83        4.16      1.10 o
   1   3  12       58.58       42.39     25.04 o
   2   3  12        0.02       -3.62     17.11 o
   3   3  12        6.53       13.05     16.60 o
  -9   4  12       10.62       33.00     16.62 o
  -8   4  12       15.65       15.97     18.84 o
  -7   4  12       23.69       18.24      9.85 o
  -6   4  12        3.48      -15.45     21.86 o
  -5   4  12       48.56       22.87     20.00 o
  -4   4  12       93.73       74.08     23.84 o
  -3   4  12        0.47       -0.87      6.14 o
  -2   4  12        1.17       -3.94     11.36 o
  -1   4  12        9.88        9.42      8.60 o
   0   4  12        0.57       -7.48     21.70 o
   1   4  12       12.81       15.12     10.40 o
   2   4  12        0.04        4.50      8.53 o
  -8   5  12        0.60      -11.48     17.95 o
  -7   5  12        4.20        1.56      7.35 o
  -6   5  12       23.33       15.10     18.45 o
  -5   5  12        4.49        1.97      8.24 o
  -4   5  12       15.13       14.02      8.31 o
  -3   5  12       13.59        6.98     12.52 o
  -2   5  12       16.14        2.13     13.36 o
  -1   5  12       34.55       25.42     21.79 o
   0   5  12        0.11        0.98      6.26 o
   1   5  12        2.01        2.90      6.81 o
  -7   6  12       32.66       36.23     13.79 o
  -6   6  12        6.17        4.02     11.15 o
  -5   6  12        6.15       14.02     11.72 o
  -4   6  12        2.01       -1.49      5.87 o
  -3   6  12       10.11        8.28     10.23 o
  -2   6  12        7.26        3.52      2.49 o
  -1   6  12       12.72       12.86     12.75 o
  -3 -10  13        5.72        9.75      7.86 o
  -2 -10  13        0.19        5.90     15.30 o
  -1 -10  13        2.25       10.43     12.64 o
   0 -10  13        0.01        4.17      7.43 o
   1 -10  13        9.35       36.94     31.19 o
  -5  -9  13        7.95       20.11     21.78 o
  -4  -9  13        0.07        5.70     10.63 o
  -3  -9  13       10.12       15.42     16.90 o
  -2  -9  13       31.14       35.71     13.84 o
  -1  -9  13        0.33        4.57      8.30 o
   0  -9  13        1.09       -0.48      7.43 o
   1  -9  13        4.40        0.05      2.21 o
   2  -9  13        8.23       -3.26     16.89 o
  -7  -8  13        0.32        8.50     28.41 o
  -6  -8  13        1.85       12.19     24.80 o
  -5  -8  13        0.21       11.37     14.88 o
  -4  -8  13       12.80       -0.41     10.42 o
  -3  -8  13        4.20        6.04     23.01 o
  -2  -8  13        8.37        1.40     14.18 o
  -1  -8  13        1.75       -5.66     12.28 o
   0  -8  13        3.76      -12.60     15.99 o
   1  -8  13        0.49        3.33     13.89 o
   2  -8  13        1.58      -21.45     30.12 o
   3  -8  13        0.72       -4.38     11.28 o
  -8  -7  13        1.88      -20.63     25.73 o
  -7  -7  13        2.07       12.61     31.41 o
  -6  -7  13        9.58       29.31     23.68 o
  -5  -7  13        0.05       11.85     13.03 o
  -4  -7  13        4.36      -10.59     15.86 o
  -3  -7  13        8.61       38.36     30.69 o
  -2  -7  13       65.03       99.10     37.54 o
  -1  -7  13        7.44        4.55      9.94 o
   0  -7  13      133.67      110.53     35.78 o
   1  -7  13        0.18        3.57     11.61 o
   2  -7  13        4.00        4.36     10.92 o
   3  -7  13        0.02      -21.78     21.78 o
   4  -7  13        3.77      -21.64     33.33 o
  -8  -6  13        6.63      -25.32     27.41 o
  -7  -6  13       14.13       22.31     35.50 o
  -6  -6  13        0.68       20.11     18.81 o
  -5  -6  13       21.32        6.97     11.43 o
  -4  -6  13       43.49        1.79     20.35 o
  -3  -6  13       20.68       45.41     31.25 o
  -2  -6  13       10.98       36.00     23.21 o
  -1  -6  13       60.50       47.21     18.54 o
   0  -6  13       25.71       55.73     31.70 o
   1  -6  13        1.10        1.76     14.27 o
   2  -6  13       15.00        3.00      7.81 o
   3  -6  13        4.73      -14.23     19.38 o
   4  -6  13       11.80       12.15     15.43 o
  -9  -5  13        0.06       18.78     63.66 o
  -8  -5  13        7.19        4.86     23.24 o
  -7  -5  13        5.06        8.23     23.21 o
  -6  -5  13        1.90       30.85     20.32 o
  -5  -5  13        0.25       14.85     12.39 o
  -4  -5  13        1.60       44.84     27.76 o
  -3  -5  13        2.05       17.03     17.63 o
  -2  -5  13      226.87      237.90     56.13 o
  -1  -5  13       11.26      -23.36     25.88 o
   0  -5  13       91.58      144.63     46.96 o
   1  -5  13        6.66        4.95     12.60 o
   2  -5  13      108.19      122.83     41.11 o
   3  -5  13       75.14       73.80     29.82 o
   4  -5  13        0.54       -0.25      5.83 o
  -9  -4  13        0.27       12.56     57.66 o
  -8  -4  13       18.40      -30.08     30.08 o
  -7  -4  13        8.19       13.61     49.38 o
  -6  -4  13        0.00        5.32      6.76 o
  -5  -4  13        7.85       10.70      9.14 o
  -4  -4  13       28.57       78.92     27.39 o
  -3  -4  13       21.44       42.90     30.01 o
  -2  -4  13        8.27        3.33      5.41 o
   0  -4  13        1.90       26.42     24.13 o
   1  -4  13       30.52       21.00     19.31 o
   2  -4  13       25.79       16.81     12.10 o
   3  -4  13        6.42        0.03     17.13 o
   4  -4  13        4.39        1.15      4.90 o
 -10  -3  13        6.78       -4.88     30.81 o
  -9  -3  13        5.49       94.30     31.96 o
  -8  -3  13        9.20       83.02     33.88 o
  -7  -3  13        3.38        1.16     21.89 o
  -6  -3  13        0.01       -2.61      7.09 o
  -5  -3  13        1.65       16.62     17.49 o
  -4  -3  13      120.81      139.13     34.94 o
  -3  -3  13       51.20       63.01     22.84 o
  -2  -3  13        1.46       -6.46     15.78 o
  -1  -3  13        1.53      -25.55     31.35 o
   0  -3  13        0.86       12.09     16.66 o
   1  -3  13        9.51       16.46     13.70 o
   2  -3  13        3.90       -4.91     18.29 o
   3  -3  13        0.00       -8.48     18.85 o
   4  -3  13        3.89        3.36      5.42 o
 -10  -2  13        2.61       11.50     44.60 o
  -9  -2  13       56.29       84.00     30.36 o
  -8  -2  13        2.31       37.83     24.03 o
  -7  -2  13        3.23        0.65     15.93 o
  -6  -2  13        8.14      -12.34     14.04 o
  -5  -2  13       99.46      125.73     57.80 o
  -4  -2  13        0.88       18.38     15.79 o
  -3  -2  13       32.42       35.64     17.22 o
  -2  -2  13        2.60      -11.14     25.35 o
  -1  -2  13        0.66       20.14     23.52 o
   0  -2  13        5.38       10.02     15.92 o
   1  -2  13        9.96       11.63     10.71 o
   2  -2  13        0.02      -16.80     22.76 o
   3  -2  13       14.61       26.74     17.65 o
   4  -2  13       42.47       25.72     21.22 o
 -10  -1  13       11.97       12.76     27.84 o
  -9  -1  13       31.77       62.58     26.57 o
  -8  -1  13       30.87       66.25     24.13 o
  -7  -1  13       19.98       23.56     63.43 o
  -6  -1  13        2.25        7.16     38.82 o
  -5  -1  13       99.72      127.37     48.25 o
  -4  -1  13        1.23        9.94      9.09 o
  -3  -1  13       30.76       14.53     16.76 o
  -2  -1  13      111.13      121.36     27.26 o
  -1  -1  13        6.38       17.10     13.50 o
   0  -1  13        3.82       15.76     17.04 o
   1  -1  13       10.32        8.64      2.18 o
   2  -1  13        0.15      -20.38     26.84 o
   3  -1  13       51.31       49.42     28.04 o
   4  -1  13       12.07       24.26     24.77 o
 -10   0  13        0.18       23.15     36.69 o
  -9   0  13        3.80        5.96     19.44 o
  -8   0  13       68.24       67.23     21.58 o
  -7   0  13      129.83      155.94     33.90 o
  -6   0  13      142.42      238.07     65.67 o
  -5   0  13       40.04       20.44     22.08 o
  -4   0  13        3.91       -2.59      8.52 o
  -3   0  13        2.32        1.69      4.11 o
  -2   0  13      136.45      161.26     35.79 o
  -1   0  13        5.17        9.59     11.02 o
   0   0  13        2.28        1.09      8.07 o
   1   0  13       12.12       -4.10     18.13 o
   2   0  13        1.23      -13.44     20.50 o
   3   0  13       38.49       46.59     29.77 o
 -10   1  13       12.99       30.21     26.62 o
  -9   1  13       48.66       46.31     23.55 o
  -8   1  13        1.90       57.50     34.49 o
  -7   1  13        3.71       80.47     46.97 o
  -6   1  13       22.38       30.98     30.04 o
  -5   1  13       95.67       86.08     38.82 o
  -4   1  13        0.70      -12.91     21.92 o
  -3   1  13        7.64      -10.93     18.62 o
  -2   1  13       16.94       13.54      7.43 o
  -1   1  13        0.98        1.71      4.28 o
   0   1  13        1.57       -1.98      8.82 o
   1   1  13       24.11        6.59     11.03 o
   2   1  13       18.22       16.57     15.44 o
   3   1  13       20.39       11.81     14.91 o
  -9   2  13       21.86       80.17     47.41 o
  -8   2  13       18.91       66.17     42.88 o
  -7   2  13        2.22       21.17     27.07 o
  -6   2  13       28.75       28.21     21.78 o
  -5   2  13        3.34      -15.38     25.99 o
  -4   2  13       49.37        0.28     26.03 o
  -3   2  13       47.41       61.94     34.55 o
  -2   2  13        0.22       -8.35     12.03 o
  -1   2  13       13.08        3.50      8.31 o
   0   2  13        0.04       -1.90      8.72 o
   1   2  13       58.76       52.99     34.44 o
   2   2  13       12.37       18.54     21.37 o
  -9   3  13        5.46       60.53     41.06 o
  -8   3  13       79.14       65.65     41.94 o
  -7   3  13       23.35       31.74     22.96 o
  -6   3  13        0.05       -9.73     21.15 o
  -5   3  13       15.90      -28.33     32.61 o
  -4   3  13       25.29       74.62     39.54 o
  -3   3  13       91.52      109.05     43.91 o
  -2   3  13        5.26       -1.42      3.89 o
  -1   3  13        3.06      -12.95     19.21 o
   0   3  13        0.27       -6.97     18.68 o
   1   3  13        1.20       -6.61     17.98 o
  -8   4  13        0.05       -4.44     12.00 o
  -7   4  13        7.40      -13.96     27.74 o
  -6   4  13        8.19      -31.32     32.44 o
  -5   4  13        2.83       18.00     24.89 o
  -4   4  13        7.47       11.01     17.16 o
  -3   4  13        3.57        5.26      7.17 o
  -2   4  13        0.09       -3.03     11.58 o
  -1   4  13        0.75      -21.52     21.52 o
   0   4  13       15.29        8.39     12.59 o
  -7   5  13        0.68      -26.22     36.67 o
  -6   5  13        0.25       22.40     24.02 o
  -5   5  13        0.83       -2.89      6.98 o
  -4   5  13       22.64       25.70     22.62 o
  -3   5  13        8.63       -4.43     14.12 o
  -2   5  13        1.41      -10.39     21.09 o
  -1   5  13        3.08       -2.55     13.22 o
  -4  -9  14       11.49       19.70     14.17 o
  -3  -9  14       17.51       27.17     12.75 o
  -2  -9  14        0.10        1.56      7.11 o
  -1  -9  14        3.59       -4.51     20.68 o
   0  -9  14        0.05      -16.42     21.85 o
   1  -9  14        0.05      -23.85     23.85 o
  -6  -8  14        3.93       27.71     21.97 o
  -5  -8  14        9.99       17.64     22.65 o
  -4  -8  14        3.04      -11.69     43.05 o
  -3  -8  14       14.31       13.92     22.19 o
  -2  -8  14       27.88       22.08     11.17 o
  -1  -8  14       11.61      -24.30     24.30 o
   0  -8  14        0.35        1.63     15.35 o
   1  -8  14       27.03        8.32     18.29 o
   2  -8  14        1.56      -29.79     29.79 o
  -7  -7  14        1.62       10.65     20.37 o
  -6  -7  14       31.22       37.79     18.99 o
  -5  -7  14        1.99        1.64     17.93 o
  -4  -7  14        1.14       45.80     36.21 o
  -3  -7  14        0.31       15.25     25.01 o
  -2  -7  14       80.44       95.02     34.84 o
  -1  -7  14       23.97       22.88      1.68 o
   0  -7  14        7.27       24.43     26.99 o
   1  -7  14        6.02        4.54      9.41 o
   2  -7  14        7.55        0.14     13.46 o
   3  -7  14        6.08      -18.99     26.46 o
  -8  -6  14        0.10       13.79     41.12 o
  -7  -6  14        0.02       -2.60     22.72 o
  -6  -6  14       19.33       37.81     24.50 o
  -5  -6  14       29.41       16.00     18.55 o
  -4  -6  14        0.23       31.32     35.90 o
  -3  -6  14        0.65        9.59     13.64 o
  -2  -6  14      377.06      373.90     75.30 o
  -1  -6  14       90.25       77.08     25.50 o
   0  -6  14        0.14        7.07     19.20 o
   1  -6  14       13.43       16.80     19.88 o
   2  -6  14        1.69        2.24      2.57 o
   3  -6  14       16.52        0.29     11.34 o
  -8  -5  14        0.09       -7.13     18.08 o
  -7  -5  14       10.77       15.55     18.61 o
  -6  -5  14        2.88       -0.79      7.00 o
  -5  -5  14        0.32        7.32     14.29 o
  -4  -5  14        7.96       27.91     20.76 o
  -3  -5  14        1.69        2.49     16.05 o
  -2  -5  14      112.19      138.43     43.93 o
  -1  -5  14       52.07       18.63     20.89 o
   0  -5  14        1.55       20.81     21.56 o
   1  -5  14       59.12       79.11     35.85 o
   2  -5  14       23.09       22.69     16.48 o
   3  -5  14        0.67       -7.97     22.20 o
  -9  -4  14        1.80       68.88     32.01 o
  -8  -4  14        0.41       17.85     33.76 o
  -7  -4  14        7.37        6.96     27.87 o
  -6  -4  14        3.04       -2.79      7.84 o
  -5  -4  14        8.70       41.30     24.42 o
  -4  -4  14       13.97       29.82     19.27 o
  -3  -4  14      119.54      104.14     39.98 o
  -2  -4  14        5.25      -24.74     30.54 o
  -1  -4  14        3.34      -16.39     16.39 o
   0  -4  14        4.80        6.64     13.08 o
   1  -4  14        6.28        3.70      9.60 o
   2  -4  14        2.15       -0.82     11.71 o
   3  -4  14        0.43       -3.51     16.96 o
  -9  -3  14        1.36       61.48     28.58 o
  -8  -3  14        0.65       44.59     35.78 o
  -7  -3  14        1.43       -1.45      8.44 o
  -6  -3  14        0.18      -11.55     11.55 o
  -5  -3  14        9.63       32.73     21.85 o
  -4  -3  14        0.49       11.41     14.33 o
  -3  -3  14        0.32       -0.70     11.84 o
  -2  -3  14       42.24       37.09      6.60 o
  -1  -3  14       12.84       41.83     30.42 o
   0  -3  14        8.05       14.66     19.63 o
   1  -3  14       13.19       15.04     15.56 o
   2  -3  14        6.91       -4.42     18.86 o
   3  -3  14        0.69        4.81     14.69 o
  -9  -2  14        6.51       40.83     23.50 o
  -8  -2  14        2.19       37.21     34.78 o
  -7  -2  14       10.89      -18.53     19.91 o
  -6  -2  14        3.35        8.95     34.94 o
  -5  -2  14       23.40       38.13     18.20 o
  -4  -2  14       12.39       17.19     15.37 o
  -3  -2  14        8.19        5.50     16.41 o
  -2  -2  14        6.33        8.57     16.73 o
  -1  -2  14       63.59       73.90     36.83 o
   0  -2  14        0.10        1.47      2.83 o
   1  -2  14        0.50       -8.26     17.76 o
   2  -2  14        8.57        4.28      6.21 o
   3  -2  14       13.20        6.75      9.71 o
  -9  -1  14       21.58       31.85     17.77 o
  -8  -1  14       20.80       25.76     28.17 o
  -7  -1  14       43.44      155.12     39.24 o
  -6  -1  14        2.47       15.68     35.14 o
  -5  -1  14       84.02       66.18     23.64 o
  -4  -1  14        0.26       -5.08      6.39 o
  -3  -1  14        0.15      -14.49     24.42 o
  -2  -1  14       16.69       40.57     20.29 o
  -1  -1  14       10.17       21.42     15.76 o
   0  -1  14       35.99       18.29     13.71 o
   1  -1  14        1.16       -2.29     12.38 o
   2  -1  14       10.15        9.17      3.74 o
   3  -1  14        3.85        2.70      6.89 o
  -9   0  14       22.29       22.23     18.87 o
  -8   0  14        0.04       63.57     41.51 o
  -7   0  14       55.82      126.73     52.24 o
  -6   0  14       16.87       58.25     40.16 o
  -5   0  14        5.61       -5.86     13.70 o
  -4   0  14       23.11        8.69     19.91 o
  -3   0  14       48.20       30.21     15.45 o
  -2   0  14       16.74       34.19     16.34 o
  -1   0  14       94.85      113.65     30.63 o
   0   0  14        3.88        9.63      9.25 o
   1   0  14        0.12      -20.13     20.13 o
   2   0  14        3.98        2.15     10.64 o
  -9   1  14       13.00       85.90     49.06 o
  -8   1  14        0.90       69.52     42.55 o
  -7   1  14        3.58       38.13     31.42 o
  -6   1  14       15.77       16.10     14.18 o
  -5   1  14       45.81       37.95     13.79 o
  -3   1  14       35.35       34.69     23.80 o
  -2   1  14       24.62       19.01     10.08 o
  -1   1  14        5.68        4.62      7.14 o
   0   1  14       47.42       43.46     29.36 o
   1   1  14        9.87       20.08     18.06 o
   2   1  14       21.77       34.13     24.60 o
  -8   2  14        7.56       20.10     25.08 o
  -7   2  14        4.25       -1.50      7.06 o
  -6   2  14       35.25       13.31      7.60 o
  -5   2  14       48.45       19.76     11.85 o
  -4   2  14        2.68       26.68     21.93 o
  -3   2  14        0.01        2.44     11.85 o
  -2   2  14        0.06        0.96     10.37 o
  -1   2  14        1.52        2.17      5.93 o
   0   2  14        1.21      -14.01     21.38 o
   1   2  14       37.43       40.93     26.43 o
  -8   3  14        0.62        0.79      6.82 o
  -7   3  14        8.87       -2.71     16.58 o
  -6   3  14        1.67      -23.04     33.95 o
  -5   3  14       40.43       10.29     10.96 o
  -4   3  14       29.26       61.19     36.93 o
  -3   3  14        0.14        1.31     12.31 o
  -2   3  14       13.66        8.02     10.43 o
  -1   3  14       12.32        4.00     13.92 o
   0   3  14        0.48      -13.64     20.29 o
  -6   4  14       63.61       33.20     24.19 o
  -5   4  14       18.93       19.80     23.52 o
  -4   4  14        3.73        3.38     14.18 o
  -3   4  14        7.09        1.43      4.57 o
  -2   4  14        8.66       -5.69     12.20 o
  -4  -8  15        5.71       10.35     20.08 o
  -3  -8  15        6.58        2.40     11.67 o
  -2  -8  15        5.30       -7.91     17.94 o
  -1  -8  15        9.85      -21.21     21.21 o
   0  -8  15       37.00       28.43     21.14 o
  -6  -7  15       19.87       23.41     12.47 o
  -5  -7  15        7.78       35.49     26.27 o
  -4  -7  15        0.01       36.90     32.28 o
  -3  -7  15        0.34       -0.97      2.93 o
  -2  -7  15        0.87      -26.60     27.31 o
  -1  -7  15        0.00      -16.58     35.24 o
   0  -7  15       44.40       70.77     35.66 o
   1  -7  15        0.90        4.42      0.59 o
  -6  -6  15        9.48        8.58     10.13 o
  -5  -6  15        0.00       14.74     20.21 o
  -4  -6  15        6.35       29.50     22.78 o
  -3  -6  15        0.00        5.57      9.23 o
  -2  -6  15       32.86       36.55     18.33 o
  -1  -6  15       39.22       25.79      5.94 o
   0  -6  15       58.89       72.47     34.96 o
   1  -6  15        0.01       -4.89     11.82 o
  -7  -5  15       23.00       23.42     14.36 o
  -6  -5  15        0.19       -4.01      7.89 o
  -5  -5  15        1.20       31.20     20.20 o
  -4  -5  15        0.34       16.65     18.61 o
  -3  -5  15        9.80       11.05     11.68 o
  -2  -5  15        6.30       -6.63     26.83 o
  -1  -5  15       48.62       94.17     44.47 o
   0  -5  15       13.11       13.68     17.50 o
   1  -5  15        0.75       -9.11     16.10 o
   2  -5  15        6.18       -2.00     16.54 o
  -8  -4  15        7.52        8.50     24.61 o
  -7  -4  15        1.39       -7.07     13.29 o
  -6  -4  15       15.95       51.79     26.47 o
  -5  -4  15        0.10       12.45     18.46 o
  -4  -4  15       11.61       14.11     13.46 o
  -3  -4  15        7.40        1.63     14.11 o
  -2  -4  15       31.13        9.25     17.09 o
  -1  -4  15        3.36       19.50     25.13 o
   0  -4  15        6.15       -0.82      3.75 o
   1  -4  15        3.10        3.47      5.18 o
   2  -4  15        8.47        2.09     19.83 o
  -8  -3  15        9.16        9.44     17.64 o
  -7  -3  15        0.35      -12.52     13.90 o
  -6  -3  15        6.03       17.79     20.03 o
  -5  -3  15       19.75       36.47     20.13 o
  -4  -3  15       30.47       37.36     19.91 o
  -3  -3  15        2.56       -1.04     26.60 o
  -2  -3  15        4.08      -39.54     39.54 o
  -1  -3  15        1.93        8.68     21.04 o
   0  -3  15        0.20        7.73      9.38 o
   1  -3  15        0.91       -9.78     19.97 o
   2  -3  15        0.00       -4.08     14.26 o
  -8  -2  15       38.54       64.05     56.78 o
  -7  -2  15        1.26       15.89     66.28 o
  -6  -2  15        0.05        5.82     37.29 o
  -5  -2  15       78.45       37.06     23.19 o
  -4  -2  15       57.79       65.59     23.01 o
  -3  -2  15       14.52       13.39     16.34 o
  -2  -2  15       10.17       27.78     19.62 o
  -1  -2  15        0.85        9.04     11.61 o
   0  -2  15        1.49       -2.66     10.19 o
   1  -2  15        0.03       -2.18     10.52 o
   2  -2  15        0.37        1.32     12.05 o
  -8  -1  15       78.39      179.48     66.19 o
  -7  -1  15       10.51       80.19     48.40 o
  -6  -1  15        2.06        7.50     32.79 o
  -5  -1  15       26.94       11.49     13.96 o
  -4  -1  15       17.15      -14.17     15.88 o
  -3  -1  15        0.02       -2.89     15.84 o
  -2  -1  15        4.44       31.03     21.00 o
  -1  -1  15       14.43       23.85     14.73 o
   0  -1  15        4.16        2.29     11.17 o
   1  -1  15        9.44       -8.36     16.53 o
  -8   0  15       14.69       50.24     42.92 o
  -7   0  15        6.85       41.59     33.17 o
  -6   0  15        2.02       10.43     14.02 o
  -5   0  15        1.41      -19.05     25.64 o
  -4   0  15        0.57      -20.68     20.68 o
  -3   0  15        0.24        6.30     14.70 o
  -2   0  15       43.90       39.97     18.46 o
  -1   0  15       13.80       27.20     18.76 o
   0   0  15        5.40       -8.99     17.08 o
   1   0  15        0.39       -1.33     10.26 o
  -8   1  15        1.02       14.01     27.73 o
  -7   1  15        0.26       -0.15      6.90 o
  -6   1  15       10.48       -0.04     11.58 o
  -5   1  15        0.10      -15.70     29.45 o
  -4   1  15        0.01      -27.25     27.25 o
  -3   1  15       10.43       21.38     22.83 o
  -2   1  15        8.27        7.10     13.13 o
  -1   1  15        6.30        7.97     14.46 o
   0   1  15       15.37       15.09      2.51 o
  -7   2  15        0.00      -15.04     27.20 o
  -6   2  15        2.69      -25.56     30.43 o
  -5   2  15       15.85      -19.32     32.94 o
  -4   2  15        1.58       26.63     26.77 o
  -3   2  15        8.93       16.38     21.00 o
  -2   2  15        8.33        4.46      8.92 o
  -1   2  15        0.92       -0.40      9.99 o
  -5   3  15        4.18       18.56     28.26 o
  -4   3  15       13.89       28.03     27.55 o
  -5  -6  16        2.90       25.91     29.49 o
  -4  -6  16        5.24       19.53     16.53 o
  -3  -6  16       13.31        9.24      5.40 o
  -2  -6  16        1.44      -21.32     33.10 o
  -1  -6  16        7.66       30.77     31.33 o
  -6  -5  16        0.60        8.99     27.75 o
  -5  -5  16        5.35       21.18     19.19 o
  -4  -5  16        1.30        9.82     13.91 o
  -3  -5  16       31.48       -0.55     23.89 o
  -2  -5  16        1.17      -20.00     30.43 o
  -1  -5  16       22.63       46.91     33.09 o
   0  -5  16        1.94        6.35     14.42 o
  -6  -4  16        1.23        4.50     26.88 o
  -5  -4  16        0.31        0.25     12.31 o
  -4  -4  16        9.47        2.83     13.07 o
  -3  -4  16       16.87        6.06     19.37 o
  -2  -4  16        0.54      -26.91     36.25 o
  -1  -4  16        0.32       18.70     22.56 o
   0  -4  16        0.30       -2.03      5.24 o
  -7  -3  16        0.01        5.33     44.50 o
  -6  -3  16        0.41        3.94     12.27 o
  -5  -3  16       21.38       30.16     17.96 o
  -4  -3  16       11.84       12.06     11.32 o
  -3  -3  16        1.10      -19.56     34.74 o
  -2  -3  16       10.13       28.24     21.09 o
  -1  -3  16        0.01       11.81     20.55 o
   0  -3  16        0.59       -7.75     10.96 o
  -7  -2  16        2.60       40.02     36.35 o
  -6  -2  16       18.81       23.69     14.92 o
  -5  -2  16        4.27        1.75      6.63 o
  -4  -2  16        4.84        3.00     11.43 o
  -3  -2  16       36.19       25.11     18.70 o
  -2  -2  16       82.81       86.49     31.21 o
  -1  -2  16        0.01        9.91      8.38 o
   0  -2  16       13.58       15.29     17.38 o
  -7  -1  16       26.00       40.02     35.13 o
  -6  -1  16        0.81        1.81     18.56 o
  -5  -1  16        0.69      -20.73     20.73 o
  -4  -1  16        2.58      -24.76     24.76 o
  -3  -1  16        2.68        5.92     14.74 o
  -2  -1  16        9.11       14.89     13.76 o
  -1  -1  16        0.87       16.08     20.03 o
  -6   0  16        1.36      -13.03     26.22 o
  -5   0  16        1.00      -34.41     36.15 o
  -4   0  16        0.04      -20.22     29.91 o
  -3   0  16        9.95       11.52     18.73 o
  -2   0  16        5.64        8.22     21.59 o
  -4   1  16        3.21       39.65     32.36 o
 
